# Supplementary material for: Single-cell spatial transcriptomic analysis reveals common and divergent features of developing postnatal granule cerebellar cells and medulloblastoma
Source: BMC Biol. 2021 Jul 1;19:135. doi: 10.1186/s12915-021-01071-8 (PMC8247169; doi:10.1186/s12915-021-01071-8)
Supplement: Supplementary file 2 — Additional file 2: Supplementary Table S1. Basic information for single cell and spatial transcriptomics datasets of developmental and medulloblastoma samples. Related to Figs. 1, 4 and 7. [file 12915_2021_1071_MOESM2_ESM.xls]

## Sheet: scRNA-seq
Supplementary Table S1a. Basic information of developmental samples
SampleType	Developmental samples
Technology for sequencing	scRNA-seq
Sample ID	P7 Math1	P7 Dcx	P11 Math1	P11 Dcx	P7 wild-type	P11 wild-type
Species	Mus musculus	Mus musculus	Mus musculus	Mus musculus	Mus musculus	Mus musculus
Postnatal days	7 days	7 days	11 days	11 days	7 days	11 days
Estimated Number of Cells by CellRanger	4284	5940	11639	4746	10176	13635
Mean Reads per Cell	86953	59831	30699	69271	43688	12068
Median Genes per Cell	2439	2192	1915	2040	1514	1314
Valid Barcodes	0.954	0.953	0.959	0.952	0.964	0.963
Cells after QC filtering	3998	5468	11230	4260	8538	11792
Number of GNPs/GNs	3470	3896	10592	3688	7169	7290
Number of Astrocytes	10	64	29	40	90	1135
Number of GABAergic interneuron	318	868	407	294	448	662
Number of GABAergic progenitor	141	322	126	53	277	276
Number of Oligodendrocytes	26	103	32	88	114	81
Number of Microglia	21	138	27	76	294	220
Number of Purkinje cells	0	0	0	0	98	1007
Number of unipolar brush cells	0	0	0	0	5	711
Number of Ciliated cells	2	33	10	9	14	171
Number of Fibroblasts	10	44	7	12	29	239

## Sheet: ST
Supplementary Table S1b. Basic information of developmental samples
SampleType	Developmental samples
Technology for sequencing	ST
Sample ID	Sample I and Sample II
Species	Mus musculus
Postnatal days	7 days
Number of Spots Under Tissue	2405
Number of Reads	92955
Median Genes per Spot	4770
Valid Barcodes	0.9537
Spots after QC filtering (Only cerebellum)	473
Number of EGL	101
Number of ML/PCL	143
Number of IGL	169
Number of WM	60

## Sheet: Medulloblastoma
Supplementary Table S1c. Basic information of MB samples
SampleType	MB samples
Technology for sequencing	scRNA-seq
Sample ID	MB-1	MB-2	MB-3
Species	Mus musculus	Mus musculus	Mus musculus
Postnatal days	over 50 weeks	over 50 weeks	over 50 weeks
Estimated Number of Cells by CellRanger	2670	11087	7003
Mean Reads per Cell	131388	35325	57822
Median Genes per Cell	3207	2084	2325
Valid Barcodes	0.965	0.915	0.96
Cells after QC filtering	2115	9684	6573
Number of tumor cells	2081	9166	6502
Number of microglia	27	396	63
Number of T cells	2	101	2
Number of Fibroblasts	5	21	6
