# Supplementary material for: Single-cell spatial transcriptomic analysis reveals common and divergent features of developing postnatal granule cerebellar cells and medulloblastoma
Source: BMC Biol. 2021 Jul 1;19:135. doi: 10.1186/s12915-021-01071-8 (PMC8247169; doi:10.1186/s12915-021-01071-8)
Supplement: Supplementary file 3 — Additional file 3: Supplementary Table S2. Cell type markers. Related to Figs. 1, 4 and 7. [file 12915_2021_1071_MOESM3_ESM.xls]

## Sheet: scRNA-seq
Supplementary Table S2a. Signature genes used for define different cell types in developmental samples
GNPs/GNs	Astrocytes	GABAergic interneuron	GABAergic progenitors	Oligodendrocytes	Microglia	Fibroblasts	Ciliated cells	Purkinje cells	unipolar brush cells
Math1	Fabp7	Pax2	Ptf1a	Olig1	Aif1	Col1a1	Dynlrb2	Car8	Eomes
Barhl1	Slc1a3	Lbx1	Ascl1	Olig2	Cd68		Meig1	Calb1
Pax6	Aqp4		Lhx5	Pdgfra	Tmem119
	Aldh1l1

## Sheet: ST
Supplementary Table S2b. Signature genes used for define different regions in developmental cerebellum
EGL	ML/PCL	IGL	WM
Barhl1	Calb1	Grin2b	Aqp4
Math1	Car8	Meg3	Gfap
Mki67	Pcp4	Neurod2	Olig2

## Sheet: Medulloblastoma
Supplementary Table S2c. Signature genes used for define different cell types in MB samples
Tumor cells	T cells	Endothelial cells	Microglia
Grin2b	Cd3d	Cldn5	Aif1
Math1	Cd3e	Cdh5	Cd68
