# Supplementary material for: Single-cell spatial transcriptomic analysis reveals common and divergent features of developing postnatal granule cerebellar cells and medulloblastoma
Source: BMC Biol. 2021 Jul 1;19:135. doi: 10.1186/s12915-021-01071-8 (PMC8247169; doi:10.1186/s12915-021-01071-8)
Supplement: Supplementary file 4 — Additional file 4: Supplementary Table S3. Monocle 3 module genes. Related to Fig. 2. [file 12915_2021_1071_MOESM4_ESM.xls]

## Sheet: Sheet1
Supplementary Table S3: Genes in four main modules from Monocle 3 analysis
Module A	Module B	Module C	Module D
Tcf19	Gm17322	Pdzrn3	Zmat4
Clspn	Eln	Tex14	Pid1
Atad2	Srebf1	S100a16	Hivep3
Chaf1b	Zfp36l1	Nhlh1	Kcna1
Tk1	Hey1	Scrt2	Nefl
Hells	Atoh1	Dusp8	Irf2bpl
Asf1b	Igfbp5	Btbd17	Wscd2
Gins2	Ifitm2	Plppr1	Cygb
Mcm3	Ppic	Apc2	Hist3h2a
Cenph	Ccnd1	Cotl1	Mapt
Lig1	Draxin	Ppp2r2b	Anks1b
Ung	Serpinh1	Cntn2	Dpysl3
Gmnn	Fam210b	Fam213b	Arpp21
Dhfr	Tnfaip8	Tmeff1	Grin2b
Rad51ap1	Tshz2	Celf3	Pou2f2
Esco2	Sfrp1	Miat	L1cam
Mcm2	Sox9	St18	Cxcl12
Cdt1	Hes6	Nhlh2	Cib2
Psmc3ip	Islr2	Mllt11	Cnr1
Mcm6	Tead2	Sstr2	Elmo1
Uhrf1	Cbfa2t3	Vim	Neurod6
Pcna	Hsd11b2	Sox4	Actl6b
Neil3	Dhx32	Idh1	Kcnk2
Tyms	Mdk	Elavl4	Lrp1b
Apitd1	Lap3	Rab3a	Mapre3
Prim1	Vgll4	Rltpr	Rwdd3
Rrm2	Pou3f2	Mvd	Hist3h2ba
Mcm5	Mycn	Plppr3	Pde4d
Dtl	Carnmt1	Clmp	Dpysl5
Fen1	Mad2l2	Ebf3	Camk2d
Hat1	Dnajc15	Tubb3	Fam63b
Cdca7	Mfap4	Fam110a	Gabra2
Dnmt1	Col9a3	Gap43	Chd3
Slbp	Cdk5rap3	Jund	Dner
Hn1l	Barhl1	Pard6a	Thra
Rfc5	Cadm1	Rnf165	Reep2
Rrm1	Tfdp2	Stmn4	Ccl27a
Ubr7	Rnd2	Afap1	Rbfox1
Rfc3	Tbata	Elavl2	Hpcal1
Dck	Selm	Scmh1	Sez6
Ipo5	Map3k1	Igsf8	Lynx1
Rnaseh2a	Rassf4	Dbn1	Gnao1
Rfc4	Ezr	Sobp	Cbln1
Nrm	Ier5	Necab3	Sv2a
Nxt1	Ly6e	Nav2	Celf4
Pold2	Cacng2	Hmgcs1	Ifi203
Siva1		Aplp1	Cadps2
Nup62		Uchl1	Neurod2
Nmral1		Podxl2	Pcsk1n
Gsr		Pak7	Zfp521
Plk1			Nebl
Kpna2			Brinp3
Prc1			Lrrtm3
Nusap1			Plppr4
Kif11			Grin1
Tuba1c			Ntf3
Aurkb			Shisa8
Aurka			Calb2
Cdca2			Syt4
Mis18bp1			Lhfp
Gas2l3			Tspan7
Aspm			Dpp6
Sgol2a			Fabp3
Hmmr			Car10
Fbxo5			Cntn1
Ska1			Pcdh9
Nek2			Lin7a
Kif23			Camk4
Cit			Tmem145
Cdk1			Ly6h
Top2a			Ntm
Arhgap11a			Ptchd4
Spc25			Cadm2
Mxd3			Btbd3
Sapcd2			Meg3
Sgol1			Brinp1
Ckap2			Nell2
Incenp			Scg2
Casc5			Jph4
Psrc1			Dusp26
Ccnb1			Ephb1
Ckap2l			Aplp2
Nuf2			Sncb
Kifc1			Pcp4
Kif22			Arxes1
Hist1h2ae			Synpr
Cdc25b			Atp2b1
Hist1h1b			Samd14
Fam64a			Snca
Tacc3			Atp6ap1
Ccna2			Pak1
Dbf4			Prkce
Hist1h2ap			Rnf121
Pbk			Snap47
Ube2c			Pvrl3
Trim59			Mgll
H2afx			Mpp3
Spc24			Pacsin1
Cdkn2c			Atp6ap2
Hjurp			Os9
Cenpa
Cdc20
Cdc25c
Hist1h2bc
Ccnb2
Cep89
Pttg1
Knstrn
Tpx2
Akr1b3
Cenpe
Nde1
Cdca8
Cks2
Racgap1
Cenpf
Cdca3
Mad2l1
Lockd
Birc5
Mki67
Nudcd2
Rnf26
Ckap5
Ccdc34
Phgdh
Tubb4b
Hmgn3
Hmgn5
Pmf1
Anp32e
Rangap1
Cenpm
Cby1
Cks1b
Csrp2
Hsp90b1
Rad21
Cenpw
Hmgb2
Smc4
Mzt1
Lmnb1
Psat1
Nucks1
Odc1
Lsm5
Vbp1
Npm3
Smim11
