# Supplementary material for: Single-cell spatial transcriptomic analysis reveals common and divergent features of developing postnatal granule cerebellar cells and medulloblastoma
Source: BMC Biol. 2021 Jul 1;19:135. doi: 10.1186/s12915-021-01071-8 (PMC8247169; doi:10.1186/s12915-021-01071-8)
Supplement: Supplementary file 5 — Additional file 5: Supplementary Table S4. DEGs of cell types in developmental single cell dataset, DEGs of regions in spatial transcriptomics dataset. Related to Figs. 1 and 4. [file 12915_2021_1071_MOESM5_ESM.xls]

## Sheet: scRNA-seq
Supplementary Table S4a
The table shows in total 2758 differentially expressed genes of cell types in developmental samples (avg_logFC>0.3).
Gene	p_val	avg_logFC	pct.1	pct.2	p_val_adj	Cell types
Apoe	0	4.10454	0.978	0.282	0	Microglia
Pf4	0	3.91691	0.518	0.02	0	Microglia
Tyrobp	0	3.83745	0.978	0.029	0	Microglia
C1qa	0	3.75244	0.942	0.022	0	Microglia
C1qc	0	3.71503	0.933	0.019	0	Microglia
C1qb	0	3.67117	0.928	0.019	0	Microglia
Plp1	1.63e-130	3.66311	0.428	0.102	2.75e-126	Oligodendrocytes
Spp1	0	3.63491	0.329	0.015	0	Microglia
Igf2	0	3.61596	0.962	0.012	0	Fibroblasts
Col3a1	0	3.56996	0.977	0.006	0	Fibroblasts
Ctsd	0	3.54321	0.923	0.231	0	Microglia
Sepp1	0	3.52037	0.941	0.085	0	Microglia
Fabp7	0	3.49419	0.971	0.315	0	Astrocytes
Ttr	3.15e-26	3.42607	0.594	0.321	5.32e-22	Ciliated cells
Fcer1g	0	3.39817	0.948	0.017	0	Microglia
Pcp4	0	3.38835	0.88	0.236	0	Purkinje cells
Apod	0	3.37098	0.912	0.009	0	Fibroblasts
Dcn	0	3.30437	0.947	0.004	0	Fibroblasts
H19	0	3.28067	0.636	0.012	0	Fibroblasts
Col1a2	0	3.24038	0.959	0.009	0	Fibroblasts
Cxcl12	0	3.19192	0.941	0.129	0	Fibroblasts
Lyz2	0	3.18102	0.814	0.01	0	Microglia
Ccl4	0	3.12845	0.519	0.011	0	Microglia
Rbp1	0	3.05812	0.93	0.023	0	Fibroblasts
Ctsb	0	2.96488	0.959	0.363	0	Microglia
Ccl3	0	2.92087	0.628	0.008	0	Microglia
Cnp	0	2.90867	0.732	0.094	0	Oligodendrocytes
Vtn	0	2.88619	0.71	0.005	0	Fibroblasts
Mbp	1.73e-53	2.86934	0.545	0.274	2.92e-49	Oligodendrocytes
Lgals1	0	2.8623	0.968	0.196	0	Fibroblasts
Cxcl2	0	2.854	0.476	0.005	0	Microglia
Hexb	0	2.84263	0.557	0.044	0	Microglia
Slc1a3	0	2.83687	0.933	0.189	0	Astrocytes
Col1a1	0	2.8082	0.897	0.004	0	Fibroblasts
B2m	0	2.78756	0.943	0.177	0	Microglia
Cyba	0	2.76608	0.896	0.059	0	Microglia
Olig1	0	2.74363	0.939	0.025	0	Oligodendrocytes
Sparc	0	2.73601	0.956	0.103	0	Fibroblasts
Grn	0	2.68632	0.871	0.102	0	Microglia
Sparcl1	0	2.67681	0.835	0.084	0	Astrocytes
Ccl2	0	2.67474	0.566	0.006	0	Microglia
Lgmn	0	2.65714	0.903	0.235	0	Microglia
Csf1r	0	2.62484	0.847	0.006	0	Microglia
Cldn11	0	2.61309	0.394	0.038	0	Oligodendrocytes
Ctss	0	2.60923	0.774	0.007	0	Microglia
Dbi	4.92e-127	2.60083	0.979	0.666	8.3e-123	Ciliated cells
Nnat	0	2.59989	0.994	0.862	0	Unipolar brush cells
Snhg11	0	2.58796	0.77	0.02	0	Purkinje cells
S100a6	0	2.58481	0.616	0.039	0	Fibroblasts
Trem2	0	2.58153	0.701	0.009	0	Microglia
Atp1a2	0	2.57473	0.874	0.053	0	Fibroblasts
Igfbp2	0	2.55968	0.915	0.124	0	Fibroblasts
Dab2	0	2.52172	0.635	0.014	0	Microglia
Ccl7	0	2.51188	0.389	0.005	0	Microglia
Mt1	8.28e-103	2.50943	0.649	0.183	1.4e-98	Ciliated cells
Ctsz	0	2.48962	0.86	0.196	0	Microglia
Arpc1b	0	2.48631	0.914	0.098	0	Microglia
Slc6a13	0	2.47121	0.792	0.002	0	Fibroblasts
Cst3	0	2.4667	0.994	0.708	0	Microglia
S100a11	0	2.46207	0.903	0.076	0	Fibroblasts
Sirt2	9.46e-139	2.45395	0.734	0.317	1.6e-134	Oligodendrocytes
Id3	0	2.44344	0.788	0.047	0	Astrocytes
Laptm5	0	2.41899	0.829	0.007	0	Microglia
Mrc1	0	2.382	0.558	0.003	0	Microglia
Meg3	0	2.37957	0.944	0.337	0	Purkinje cells
Fcgr3	0	2.34724	0.835	0.004	0	Microglia
Cdkn1c	0	2.34239	0.815	0.127	0	Fibroblasts
Mt3	4.99e-120	2.32871	0.615	0.143	8.42e-116	Ciliated cells
Bgn	0	2.31944	0.859	0.007	0	Fibroblasts
Pcp2	0	2.29972	0.602	0.09	0	Purkinje cells
Col4a1	0	2.27729	0.739	0.006	0	Fibroblasts
Klf2	0	2.27516	0.517	0.05	0	Microglia
Fcrls	0	2.25421	0.75	0.004	0	Microglia
1500015O10Rik	0	2.25396	0.51	0.038	0	Ciliated cells
Gja1	0	2.23825	0.795	0.038	0	Fibroblasts
1110017D15Rik	0	2.2328	0.527	0.018	0	Ciliated cells
Mt2	1.14e-149	2.218	0.661	0.137	1.92e-145	Ciliated cells
Ccl12	0	2.20058	0.474	0.004	0	Microglia
S100a10	0	2.19707	0.839	0.101	0	Fibroblasts
Chchd10	2.67e-108	2.1931	0.435	0.076	4.52e-104	Ciliated cells
Cx3cr1	0	2.18078	0.603	0.004	0	Microglia
Scrg1	0	2.17642	0.809	0.018	0	Oligodendrocytes
Igfbp4	0	2.17167	0.874	0.099	0	Fibroblasts
Hexa	0	2.17134	0.822	0.092	0	Microglia
Foxp2	0	2.16759	0.695	0.057	0	Purkinje cells
Ptpn18	0	2.1662	0.818	0.01	0	Microglia
Ccl24	0	2.16183	0.443	0.003	0	Microglia
Cd68	0	2.14776	0.705	0.008	0	Microglia
Gas6	0	2.1415	0.764	0.025	0	Microglia
Col4a2	0	2.12589	0.745	0.004	0	Fibroblasts
Dlk1	0	2.12475	0.522	0.003	0	Fibroblasts
Hes5	0	2.1239	0.64	0.041	0	Astrocytes
Itm2a	0	2.10501	0.733	0.032	0	Fibroblasts
Cebpb	0	2.08223	0.518	0.028	0	Microglia
S100a13	0	2.06951	0.671	0.054	0	Oligodendrocytes
Cxcl1	0	2.06321	0.28	0.005	0	Microglia
Bcan	0	2.06116	0.759	0.025	0	Oligodendrocytes
Lyve1	0	2.06098	0.383	0.002	0	Microglia
Rgs10	0	2.04865	0.803	0.047	0	Microglia
Ednrb	0	2.04323	0.663	0.027	0	Astrocytes
F13a1	0	2.03387	0.423	0.002	0	Microglia
Junb	0	2.02567	0.753	0.13	0	Microglia
Bcas1	3.36e-299	2.01887	0.667	0.125	5.68e-295	Oligodendrocytes
Ly86	0	2.00996	0.639	0.003	0	Microglia
Ifitm3	0	2.00509	0.701	0.019	0	Fibroblasts
Ptprz1	0	2.0043	0.739	0.045	0	Oligodendrocytes
Dynlrb2	0	2.00055	0.381	0.003	0	Ciliated cells
S100a1	0	1.99448	0.678	0.059	0	Oligodendrocytes
Atf3	0	1.99039	0.683	0.073	0	Microglia
Car8	0	1.98816	0.607	0.02	0	Purkinje cells
Fcgrt	0	1.98486	0.624	0.029	0	Microglia
Pllp	0	1.97156	0.725	0.008	0	Oligodendrocytes
Zfp36	0	1.96691	0.634	0.015	0	Microglia
Plpp3	0	1.95697	0.675	0.033	0	Astrocytes
Ctsl	0	1.95297	0.785	0.254	0	Microglia
Nupr1	0	1.94723	0.642	0.014	0	Fibroblasts
Mag	0	1.94496	0.255	0.007	0	Oligodendrocytes
Maf	0	1.94476	0.691	0.012	0	Microglia
Hmox1	0	1.94044	0.518	0.02	0	Microglia
Cd83	0	1.93288	0.564	0.01	0	Microglia
Slc7a11	0	1.93016	0.551	0.018	0	Fibroblasts
Aif1	0	1.92527	0.71	0.007	0	Microglia
Serpine2	0	1.92121	0.743	0.122	0	Oligodendrocytes
Ctsa	0	1.92005	0.796	0.143	0	Microglia
Cfh	0	1.91657	0.73	0.009	0	Fibroblasts
Nrxn3	0	1.91496	0.827	0.11	0	GABAergic interneuron
Cyp26b1	0	1.8941	0.615	0.011	0	Astrocytes
Gpr17	0	1.87549	0.597	0.002	0	Oligodendrocytes
Ctsc	0	1.87301	0.647	0.007	0	Microglia
Pcp4l1	0	1.86591	0.577	0.015	0	Ciliated cells
Itih5	0	1.86413	0.642	0.005	0	Fibroblasts
Pcsk1n	0	1.8558	0.928	0.325	0	Purkinje cells
Vamp5	0	1.85566	0.677	0.004	0	Fibroblasts
Col6a1	0	1.84727	0.695	0.003	0	Fibroblasts
Opcml	0	1.84724	0.7	0.077	0	Oligodendrocytes
Meig1	0	1.84666	0.335	0.002	0	Ciliated cells
Gatm	0	1.84278	0.737	0.041	0	Microglia
Tfap2b	0	1.84111	0.767	0.037	0	GABAergic interneuron
Ltc4s	0	1.84079	0.63	0.004	0	Microglia
S100a16	2.99e-243	1.83965	0.691	0.166	5.05e-239	Oligodendrocytes
Unc93b1	0	1.83944	0.695	0.006	0	Microglia
Rac3	0	1.83314	0.844	0.145	0	Purkinje cells
Nefl	0	1.83266	0.714	0.167	0	Purkinje cells
Gdf10	0	1.8315	0.428	0.011	0	Astrocytes
Rnase4	0	1.81812	0.716	0.011	0	Microglia
Lum	0	1.81227	0.63	0.001	0	Fibroblasts
Sat1	0	1.81014	0.804	0.133	0	Microglia
Gng11	0	1.80818	0.56	0.017	0	Fibroblasts
Lims2	0	1.78888	0.475	0.006	0	Oligodendrocytes
Vim	0	1.78632	0.915	0.45	0	Astrocytes
Vamp8	0	1.78423	0.745	0.025	0	Microglia
Pld4	0	1.77598	0.671	0.003	0	Microglia
Calml4	0	1.77391	0.623	0.011	0	Ciliated cells
Acot1	0	1.76496	0.656	0.079	0	Astrocytes
Rsph1	0	1.76408	0.356	0.004	0	Ciliated cells
Ier3	0	1.7622	0.615	0.087	0	Microglia
Matn4	0	1.76192	0.694	0.006	0	Oligodendrocytes
Lst1	0	1.7606	0.62	0.015	0	Microglia
Tm4sf1	0	1.75328	0.372	0.004	0	Ciliated cells
Pcolce	0	1.74675	0.592	0.003	0	Fibroblasts
Col26a1	0	1.74086	0.66	0.011	0	Fibroblasts
Ttyh1	0	1.73967	0.603	0.029	0	Astrocytes
Anxa2	0	1.73058	0.66	0.016	0	Fibroblasts
Klf6	1.11e-296	1.72975	0.726	0.256	1.87e-292	Microglia
Nfkbia	5.18e-267	1.72476	0.705	0.257	8.75e-263	Microglia
3110035E14Rik	0	1.72172	0.635	0.011	0	Oligodendrocytes
Phlda1	0	1.71639	0.713	0.085	0	Fibroblasts
Igf1	0	1.7129	0.532	0.005	0	Microglia
Efnb3	3.24e-95	1.70938	0.389	0.068	5.47e-91	Ciliated cells
Eomes	0	1.70511	0.559	0.061	0	Unipolar brush cells
Cfap126	0	1.70089	0.393	0.007	0	Ciliated cells
Spi1	0	1.69985	0.686	0.003	0	Microglia
Nfasc	4.1e-120	1.69691	0.383	0.084	6.92e-116	Oligodendrocytes
Aldoc	0	1.69686	0.469	0.044	0	Astrocytes
Stab1	0	1.69365	0.521	0.006	0	Microglia
Qk	0	1.69111	0.869	0.333	0	Astrocytes
Ifi27l2a	0	1.69049	0.385	0.004	0	Microglia
Serpinf1	0	1.68833	0.51	0.002	0	Fibroblasts
Cspg5	0	1.68651	0.523	0.054	0	Oligodendrocytes
Fyn	1.76e-104	1.68433	0.631	0.262	2.98e-100	Oligodendrocytes
Fam183b	0	1.68232	0.423	0.005	0	Ciliated cells
Ramp2	0	1.67404	0.648	0.033	0	Fibroblasts
Trf	0	1.67386	0.666	0.058	0	Microglia
H2-D1	0	1.67356	0.692	0.17	0	Microglia
Lhfpl3	0	1.66803	0.644	0.011	0	Oligodendrocytes
Tnr	0	1.66187	0.527	0.007	0	Oligodendrocytes
Gmfg	0	1.66178	0.625	0.003	0	Microglia
Fstl1	0	1.65987	0.739	0.116	0	Fibroblasts
Cyr61	0	1.65763	0.556	0.029	0	Ciliated cells
Plek	0	1.65644	0.611	0.007	0	Microglia
Nid2	0	1.65583	0.604	0.004	0	Fibroblasts
Nid1	0	1.65415	0.672	0.023	0	Fibroblasts
Gm2694	5.83e-239	1.65318	0.869	0.592	9.84e-235	Unipolar brush cells
Ifitm1	0	1.65173	0.493	0.002	0	Fibroblasts
Riiad1	3.77e-260	1.63397	0.343	0.02	6.37e-256	Ciliated cells
Ugt8a	0	1.63277	0.444	0.022	0	Oligodendrocytes
Serinc3	0	1.63187	0.72	0.093	0	Microglia
Emp3	0	1.62858	0.595	0.02	0	Fibroblasts
Ftl1	0	1.62578	1	1	0	Microglia
Serpinh1	1e-213	1.62535	0.886	0.283	1.7e-209	Fibroblasts
2810417H13Rik	0	1.62468	0.752	0.195	0	GNPs
Ifitm2	5.41e-207	1.6237	0.915	0.319	9.13e-203	Fibroblasts
Rarres2	0	1.62219	0.598	0.004	0	Fibroblasts
Arhgdib	0	1.62216	0.646	0.005	0	Microglia
Mfge8	0	1.6218	0.496	0.046	0	Astrocytes
Neat1	0	1.62058	0.591	0.021	0	Microglia
Lhx5	0	1.61718	0.649	0.028	0	GABAergic interneuron
Ndrg2	0	1.60995	0.655	0.139	0	Astrocytes
Ly6h	0	1.60578	0.859	0.222	0	Purkinje cells
Pltp	0	1.60447	0.434	0.021	0	Fibroblasts
Pax2	0	1.60149	0.624	0.015	0	GABAergic interneuron
Hes1	6.65e-261	1.59643	0.64	0.069	1.12e-256	Ciliated cells
Rgs2	0	1.59606	0.59	0.08	0	Microglia
Sirpa	0	1.59329	0.639	0.031	0	Microglia
Mfap2	4.4e-236	1.59293	0.531	0.072	7.42e-232	Fibroblasts
Tbx18	0	1.59207	0.56	0.002	0	Fibroblasts
Cthrc1	1.8e-300	1.58361	0.548	0.065	3.04e-296	Fibroblasts
Rac2	0	1.57799	0.662	0.003	0	Microglia
Calb1	0	1.57705	0.435	0.02	0	Purkinje cells
Eva1b	0	1.57659	0.607	0.013	0	Fibroblasts
Aebp1	0	1.571	0.51	0.005	0	Fibroblasts
Tubb4a	8.44e-77	1.56961	0.572	0.254	1.43e-72	Oligodendrocytes
Hist1h2ap	0	1.56499	0.428	0.093	0	GNPs
Cd53	0	1.56402	0.64	0.003	0	Microglia
Ucp2	0	1.56351	0.723	0.076	0	Microglia
Mef2c	0	1.55977	0.736	0.118	0	Microglia
Ramp1	1.58e-217	1.5594	0.435	0.039	2.67e-213	Ciliated cells
Sox10	0	1.55842	0.642	0.002	0	Oligodendrocytes
Col6a3	0	1.55534	0.587	0.012	0	Fibroblasts
Islr	0	1.55481	0.63	0.048	0	Fibroblasts
Pla2g7	0	1.55442	0.332	0.017	0	Astrocytes
Nfkbiz	0	1.55332	0.536	0.02	0	Microglia
Colec12	0	1.5488	0.592	0.009	0	Fibroblasts
Hpgds	0	1.52223	0.617	0.01	0	Microglia
Itpr2	0	1.5175	0.509	0.015	0	Oligodendrocytes
Foxj1	0	1.51715	0.423	0.006	0	Ciliated cells
Plin2	0	1.51273	0.664	0.102	0	Microglia
1700016K19Rik	0	1.51005	0.331	0.001	0	Ciliated cells
Syngr1	5.29e-183	1.50979	0.455	0.131	8.94e-179	Microglia
Snhg18	0	1.50935	0.592	0.013	0	Fibroblasts
Tgfb1	0	1.50653	0.634	0.01	0	Microglia
S100b	0	1.50585	0.525	0.05	0	Oligodendrocytes
1700012B09Rik	0	1.50165	0.28	0	0	Ciliated cells
Gpr37l1	0	1.50113	0.631	0.015	0	Oligodendrocytes
Cstb	0	1.50006	0.762	0.239	0	Microglia
Id1	0	1.49205	0.599	0.137	0	Astrocytes
Edn3	0	1.49049	0.493	0.001	0	Fibroblasts
P2ry12	0	1.48936	0.424	0.003	0	Microglia
Cp	0	1.48846	0.543	0.005	0	Fibroblasts
Ifi27	0	1.48575	0.551	0.014	0	Fibroblasts
Tsc22d4	7.26e-234	1.48386	0.709	0.17	1.23e-229	Oligodendrocytes
Gltp	2.31e-171	1.48032	0.7	0.223	3.89e-167	Oligodendrocytes
Nefm	0	1.4772	0.576	0.151	0	Purkinje cells
Gadd45g	0	1.47522	0.769	0.228	0	GABAergic progenitor
Rgs4	0	1.47046	0.383	0.008	0	Purkinje cells
Ptn	1.65e-127	1.4689	0.991	0.925	2.79e-123	Fibroblasts
1810058I24Rik	2.4e-152	1.46648	0.897	0.43	4.05e-148	Fibroblasts
Arl4a	2.51e-195	1.46473	0.669	0.145	4.24e-191	Fibroblasts
Ascl1	0	1.46469	0.485	0.013	0	GABAergic progenitor
Cd14	0	1.46336	0.466	0.001	0	Microglia
Bmp4	0	1.45977	0.284	0.003	0	Oligodendrocytes
Rcn3	2.27e-281	1.45781	0.581	0.079	3.84e-277	Fibroblasts
Ddah1	0	1.45469	0.6	0.109	0	Astrocytes
Hmgb2	0	1.45249	0.933	0.617	0	GNPs
Scd2	0	1.45224	0.742	0.312	0	Astrocytes
Tmem107	5.9e-79	1.45159	0.527	0.15	9.97e-75	Ciliated cells
Cntn1	0	1.44958	0.689	0.112	0	Oligodendrocytes
Pea15a	0	1.44097	0.781	0.336	0	Astrocytes
Col6a2	0	1.44093	0.563	0.002	0	Fibroblasts
Nbl1	0	1.43933	0.575	0.044	0	Fibroblasts
Npc2	0	1.43824	0.925	0.56	0	Microglia
Luzp2	0	1.43637	0.606	0.149	0	Astrocytes
Csdc2	0	1.43612	0.58	0.038	0	Purkinje cells
Rora	0	1.43356	0.566	0.073	0	Purkinje cells
Msx1	0	1.43349	0.501	0.004	0	Fibroblasts
Tst	0	1.43168	0.511	0.075	0	Astrocytes
Ehd4	0	1.43162	0.58	0.031	0	Microglia
Gm3764	0	1.4315	0.789	0.338	0	Astrocytes
Sox8	0	1.42971	0.556	0.008	0	Oligodendrocytes
Lamp1	0	1.4278	0.889	0.438	0	Microglia
Pax3	0	1.42089	0.777	0.125	0	GABAergic progenitor
Bicc1	0	1.4201	0.543	0.014	0	Fibroblasts
Timp2	0	1.41972	0.585	0.047	0	Microglia
Creg1	0	1.41889	0.589	0.049	0	Microglia
Foxc1	0	1.41867	0.543	0.001	0	Fibroblasts
Snx5	0	1.41811	0.786	0.179	0	Microglia
Man2b1	0	1.41758	0.564	0.022	0	Microglia
Top2a	0	1.41746	0.519	0.089	0	GNPs
Zfp36l1	0	1.41646	0.773	0.237	0	Astrocytes
Ms4a7	0	1.41039	0.381	0.001	0	Microglia
Tns3	0	1.40867	0.471	0.037	0	Oligodendrocytes
Lxn	0	1.40733	0.623	0.171	0	Astrocytes
Ppic	1.62e-215	1.40726	0.677	0.139	2.73e-211	Fibroblasts
Tmem150a	0	1.40497	0.499	0.028	0	Fibroblasts
Hopx	0	1.40179	0.401	0.039	0	Astrocytes
Kirrel2	0	1.40094	0.489	0.009	0	GABAergic progenitor
Ccl9	0	1.40058	0.389	0.001	0	Microglia
Efhd2	0	1.39851	0.71	0.121	0	Microglia
Slc22a6	0	1.39759	0.411	0.001	0	Fibroblasts
Fth1	0	1.39548	1	0.988	0	Microglia
Txnip	1.36e-226	1.39507	0.628	0.109	2.3e-222	Fibroblasts
Mapt	0	1.39367	0.9	0.303	0	Purkinje cells
Bmp7	0	1.39183	0.51	0.01	0	Fibroblasts
Psap	2.07e-282	1.38817	0.867	0.453	3.49e-278	Microglia
Lcp1	0	1.3872	0.572	0.003	0	Microglia
Vstm2l	0	1.38186	0.51	0.02	0	Purkinje cells
Bst2	0	1.38179	0.513	0.005	0	Microglia
Lamb1	0	1.37975	0.507	0.017	0	Fibroblasts
Mlf1	7.89e-104	1.37791	0.506	0.108	1.33e-99	Ciliated cells
Timp4	0	1.37659	0.417	0.049	0	Astrocytes
Ptf1a	0	1.37569	0.426	0.007	0	GABAergic progenitor
Ms4a6c	0	1.37524	0.452	0.002	0	Microglia
Ube2c	0	1.37502	0.518	0.187	0	GNPs
Fosb	0	1.37434	0.554	0.079	0	Microglia
Anxa5	0	1.36974	0.548	0.025	0	Fibroblasts
Dusp1	4.41e-160	1.36717	0.599	0.249	7.45e-156	Microglia
Wnt4	0	1.36458	0.405	0.014	0	Fibroblasts
Olig2	0	1.36149	0.568	0.01	0	Oligodendrocytes
Clec3b	0	1.36126	0.375	0.013	0	Fibroblasts
Col18a1	7.82e-267	1.35412	0.557	0.074	1.32e-262	Fibroblasts
Angpt1	0	1.34837	0.586	0.03	0	GABAergic progenitor
Enpp2	0	1.34736	0.572	0.032	0	Oligodendrocytes
Irf8	0	1.34176	0.548	0.013	0	Microglia
Sox2	0	1.34137	0.535	0.052	0	Astrocytes
Sncb	0	1.33994	0.61	0.108	0	Purkinje cells
Dab1	0	1.33982	0.509	0.035	0	Purkinje cells
Ptpre	0	1.33588	0.507	0.012	0	Oligodendrocytes
Tubb3	0	1.33529	0.987	0.618	0	GNs
Svil	0	1.33403	0.487	0.026	0	Fibroblasts
Pcdh17	0	1.32986	0.484	0.06	0	Purkinje cells
Kitl	0	1.32689	0.425	0.015	0	Purkinje cells
Fbn2	0	1.32668	0.46	0.008	0	Fibroblasts
Metrn	0	1.32418	0.484	0.057	0	Astrocytes
Cks2	0	1.32379	0.607	0.187	0	GNPs
Sdc4	0	1.32122	0.457	0.01	0	Microglia
Pmp22	0	1.31789	0.539	0.024	0	Microglia
Col5a2	0	1.31663	0.537	0.018	0	Fibroblasts
Gpx8	4.2e-266	1.31482	0.628	0.095	7.09e-262	Fibroblasts
Kctd12	0	1.31469	0.594	0.073	0	Microglia
Tubb4b	1.32e-05	1.31232	0.494	0.454	0.222968	Ciliated cells
Cenpf	0	1.31088	0.479	0.095	0	GNPs
Nav1	0	1.30571	0.857	0.466	0	GABAergic interneuron
Klf4	0	1.30516	0.441	0.065	0	Microglia
Timp3	6.1e-132	1.30414	0.707	0.229	1.03e-127	Fibroblasts
Bcl11a	0	1.30409	0.578	0.17	0	Purkinje cells
Abca1	0	1.30045	0.513	0.023	0	Microglia
Arhgap29	0	1.29764	0.51	0.024	0	Fibroblasts
Sox9	7.47e-104	1.29607	0.707	0.214	1.26e-99	Ciliated cells
Slc40a1	0	1.29404	0.389	0.004	0	Microglia
Enpp6	0	1.29352	0.282	0.001	0	Oligodendrocytes
Srgn	0	1.29305	0.406	0.003	0	Microglia
Gpc3	0	1.29142	0.475	0.04	0	Fibroblasts
Lrrc51	6.57e-231	1.28929	0.326	0.021	1.11e-226	Ciliated cells
Wls	9.67e-133	1.2891	0.46	0.068	1.63e-128	Ciliated cells
Gjb6	0	1.28715	0.39	0.002	0	Fibroblasts
Apoc1	0	1.28654	0.289	0.01	0	Microglia
Clu	0	1.28539	0.385	0.018	0	Ciliated cells
Lpl	3.61e-170	1.28424	0.295	0.06	6.09e-166	Microglia
Slit2	8.95e-168	1.28328	0.385	0.039	1.51e-163	Ciliated cells
Pifo	0	1.28242	0.364	0.001	0	Ciliated cells
Coro1a	0	1.28218	0.575	0.119	0	Microglia
Clta	6.13e-302	1.27841	0.963	0.745	1.04e-297	Microglia
Neurod1	0	1.27754	0.966	0.623	0	GNs
Col15a1	0	1.27515	0.334	0.001	0	Fibroblasts
Fcna	0	1.27398	0.316	0.001	0	Microglia
Hmgcs2	0	1.27182	0.408	0.005	0	Fibroblasts
Megf11	0	1.26943	0.462	0.018	0	GABAergic interneuron
Gpx1	1.56e-257	1.26824	0.841	0.423	2.64e-253	Microglia
Sned1	0	1.26822	0.44	0.02	0	Fibroblasts
Cbln1	4.66e-149	1.26615	0.552	0.227	7.87e-145	Unipolar brush cells
Snx2	5.14e-275	1.2647	0.613	0.176	8.68e-271	Microglia
Plat	0	1.2645	0.522	0.022	0	Fibroblasts
Mia	9.98e-37	1.26106	0.414	0.154	1.69e-32	Ciliated cells
Tmem158	1.83e-253	1.26	0.334	0.052	3.09e-249	Unipolar brush cells
Tppp3	5.93e-35	1.25914	0.54	0.282	1e-30	Ciliated cells
Camk1	0	1.2579	0.576	0.078	0	Microglia
Camk2n1	2.47e-217	1.25402	0.574	0.175	4.17e-213	Unipolar brush cells
Fgf3	0	1.25218	0.305	0.008	0	Purkinje cells
Nanos1	0	1.24869	0.496	0.064	0	GABAergic interneuron
Gsn	1.12e-272	1.24781	0.255	0.018	1.9e-268	Oligodendrocytes
Gpx3	0	1.24725	0.509	0.055	0	Microglia
Olfml3	0	1.24658	0.335	0.006	0	Microglia
Adgre1	0	1.24509	0.514	0.002	0	Microglia
Copz2	0	1.24085	0.519	0.017	0	Fibroblasts
Slc32a1	0	1.23584	0.473	0.014	0	GABAergic interneuron
Cdkn1a	2.34e-270	1.23522	0.504	0.112	3.95e-266	Microglia
Slc6a20a	0	1.2351	0.416	0.001	0	Fibroblasts
Mpzl1	7.82e-88	1.23372	0.563	0.215	1.32e-83	Oligodendrocytes
Dynll2	2.34e-35	1.23094	0.694	0.512	3.95e-31	Oligodendrocytes
Laptm4a	9.71e-134	1.23047	0.965	0.692	1.64e-129	Fibroblasts
Gpm6b	0	1.22994	0.875	0.582	0	Astrocytes
Elof1	6.71e-31	1.22979	0.669	0.466	1.13e-26	Ciliated cells
C1qtnf2	0	1.22884	0.387	0.001	0	Fibroblasts
Ascc1	4.66e-35	1.22866	0.305	0.093	7.86e-31	Ciliated cells
Snca	0	1.22849	0.757	0.288	0	Purkinje cells
Crybb1	0	1.2281	0.307	0.007	0	Microglia
Cyp1b1	0	1.22585	0.413	0.005	0	Fibroblasts
Serp2	0	1.22536	0.75	0.261	0	Purkinje cells
Gad1	0	1.2249	0.445	0.017	0	GABAergic interneuron
Fn1	2.83e-193	1.22274	0.305	0.029	4.78e-189	Fibroblasts
Epha4	0	1.22145	0.331	0.014	0	Purkinje cells
4933434E20Rik	1.8e-27	1.22109	0.477	0.255	3.04e-23	Ciliated cells
Optc	0	1.21987	0.468	0.015	0	GABAergic progenitor
Mpeg1	0	1.2187	0.374	0.001	0	Microglia
Gusb	0	1.21808	0.524	0.069	0	Microglia
Cacng4	0	1.21608	0.48	0.073	0	Astrocytes
Angptl4	0	1.21522	0.422	0.008	0	Fibroblasts
Aldh1l1	0	1.21447	0.388	0.016	0	Astrocytes
Spock3	0	1.21226	0.401	0.021	0	Purkinje cells
Ahnak	0	1.21075	0.446	0.008	0	Fibroblasts
C3ar1	0	1.21055	0.478	0.001	0	Microglia
Gnai2	0	1.20968	0.779	0.374	0	Astrocytes
Nap1l5	3.51e-294	1.20772	0.685	0.12	5.93e-290	Oligodendrocytes
Arsb	0	1.20523	0.448	0.035	0	Microglia
Gm14964	0	1.20365	0.437	0.034	0	Fibroblasts
Abhd12	1.26e-282	1.19981	0.647	0.198	2.12e-278	Microglia
Gpr34	0	1.19844	0.393	0.002	0	Microglia
Anp32b	0	1.19662	0.895	0.384	0	GNPs
Chl1	0	1.19656	0.471	0.044	0	Purkinje cells
Mlc1	0	1.19627	0.377	0.017	0	Ciliated cells
Ckb	0	1.19527	0.981	0.824	0	GNs
Mmd2	0	1.1918	0.359	0.055	0	Astrocytes
Sox6	0	1.19179	0.525	0.012	0	Oligodendrocytes
Tpp1	0	1.19177	0.594	0.079	0	Microglia
Smagp	0	1.18556	0.416	0.001	0	Microglia
Ogn	0	1.18516	0.331	0.001	0	Fibroblasts
AF251705	0	1.18226	0.441	0.002	0	Microglia
Sulf2	0	1.1739	0.523	0.008	0	Oligodendrocytes
Rtn1	0	1.17332	0.995	0.864	0	GNs
Cmbl	0	1.17264	0.387	0.001	0	Fibroblasts
Cd86	0	1.17134	0.476	0.001	0	Microglia
Cd52	0	1.17085	0.329	0.002	0	Microglia
Neurog2	0	1.17032	0.423	0.011	0	GABAergic progenitor
Fcgr2b	0	1.1691	0.37	0.001	0	Microglia
Tfap2a	0	1.16788	0.509	0.025	0	GABAergic interneuron
Birc5	0	1.1636	0.538	0.109	0	GNPs
Cttnbp2	0	1.16358	0.515	0.072	0	GABAergic interneuron
Lrp1	2.02e-248	1.16286	0.545	0.074	3.41e-244	Fibroblasts
Ppp1r15a	2.95e-194	1.16212	0.549	0.165	4.99e-190	Microglia
Col9a3	1.02e-100	1.16103	0.574	0.21	1.72e-96	Oligodendrocytes
Crip1	4.5e-297	1.16007	0.42	0.07	7.59e-293	Microglia
Cenpa	0	1.15703	0.468	0.132	0	GNPs
H2afz	0	1.15675	0.999	0.974	0	GNPs
Ctsh	0	1.15184	0.457	0.006	0	Microglia
Vcam1	0	1.15001	0.361	0.009	0	Fibroblasts
Aldh1a2	0	1.14868	0.358	0.001	0	Fibroblasts
Blvrb	4.39e-187	1.14718	0.577	0.207	7.41e-183	Microglia
Zfp428	0	1.14579	0.755	0.321	0	Purkinje cells
Ifi30	0	1.14569	0.504	0.024	0	Microglia
Pycard	3.71e-307	1.14565	0.478	0.093	6.26e-303	Microglia
Ech1	2.86e-101	1.14488	0.601	0.208	4.84e-97	Fibroblasts
Adrb2	0	1.14468	0.362	0.005	0	Microglia
Asah1	0	1.1446	0.598	0.1	0	Microglia
Sh3bgrl3	1.94e-192	1.14418	0.825	0.494	3.27e-188	Microglia
Skor1	0	1.14291	0.484	0.024	0	GABAergic interneuron
Gpx7	8.9e-219	1.14095	0.531	0.081	1.5e-214	Fibroblasts
Postn	0	1.14051	0.381	0.001	0	Fibroblasts
Cd9	1.65e-55	1.1399	0.745	0.54	2.79e-51	Oligodendrocytes
Tfpi	0	1.13958	0.434	0.005	0	Fibroblasts
Ccrl2	0	1.13933	0.305	0.002	0	Microglia
Ninj1	0	1.13924	0.581	0.111	0	Microglia
Pdlim2	0	1.13504	0.422	0.008	0	Fibroblasts
Sbk1	0	1.13228	0.763	0.326	0	Purkinje cells
Gns	0	1.13171	0.527	0.055	0	Microglia
Crabp2	0	1.12879	0.308	0.006	0	Fibroblasts
Chd3os	0	1.12725	0.589	0.142	0	Purkinje cells
Hlf	0	1.12371	0.387	0.005	0	Fibroblasts
Rrbp1	8.97e-113	1.12365	0.672	0.233	1.51e-108	Fibroblasts
Gm17455	0	1.12266	0.381	0.002	0	Ciliated cells
Otx2	4.02e-147	1.12226	0.448	0.143	6.79e-143	Unipolar brush cells
Folr2	0	1.11904	0.339	0.001	0	Microglia
Cadm2	0	1.11887	0.468	0.067	0	Purkinje cells
Gap43	0	1.1173	0.977	0.603	0	GNs
Epb41l2	3.69e-219	1.11715	0.387	0.052	6.23e-215	Oligodendrocytes
Dek	0	1.11538	0.832	0.404	0	GNPs
Mllt11	0	1.11392	0.954	0.524	0	Purkinje cells
Isyna1	5.39e-299	1.11284	0.443	0.04	9.11e-295	Fibroblasts
2300009A05Rik	0	1.11282	0.636	0.181	0	GABAergic interneuron
Nrp1	0	1.11113	0.401	0.021	0	Microglia
4933407L21Rik	0	1.11068	0.331	0.008	0	Ciliated cells
Smc2	0	1.11023	0.584	0.139	0	GNPs
Tenm4	1.86e-259	1.10962	0.364	0.022	3.15e-255	Ciliated cells
Lypd1	0	1.10864	0.3	0.009	0	Purkinje cells
1700007K13Rik	0	1.10627	0.322	0.002	0	Ciliated cells
Stmn2	0	1.10318	0.997	0.81	0	GNs
C1qtnf4	0	1.1019	0.502	0.072	0	Purkinje cells
Itgb5	0	1.10175	0.389	0.006	0	Microglia
Cntn2	0	1.10065	0.625	0.163	0	GNs
Cd81	9.67e-79	1.09967	0.815	0.523	1.63e-74	Fibroblasts
H2-K1	0	1.09892	0.468	0.033	0	Microglia
1810037I17Rik	0	1.0987	0.719	0.375	0	Astrocytes
Mrps6	1.09e-70	1.09852	0.548	0.16	1.83e-66	Ciliated cells
Cmtm7	0	1.09851	0.536	0.045	0	Microglia
Fyb	0	1.09525	0.455	0.021	0	Microglia
Evi2a	0	1.09514	0.428	0.002	0	Microglia
Enkur	0	1.09469	0.364	0.005	0	Ciliated cells
Gng12	4.83e-188	1.09391	0.61	0.144	8.16e-184	Oligodendrocytes
Slc41a1	0	1.09379	0.446	0.034	0	Fibroblasts
Lpar1	0	1.09372	0.416	0.012	0	Fibroblasts
Hmgn2	0	1.09315	0.953	0.673	0	GNPs
Lhx1os	1.52e-195	1.09315	0.765	0.523	2.57e-191	Purkinje cells
Gpm6a	0	1.09273	0.846	0.464	0	GNs
Rgma	0	1.09241	0.416	0.04	0	Astrocytes
Mxra8	0	1.09186	0.393	0.011	0	Fibroblasts
Slc9a3r1	0	1.09014	0.42	0.048	0	Astrocytes
Dnm3	0	1.08903	0.5	0.036	0	Oligodendrocytes
Cend1	0	1.08558	0.454	0.056	0	Purkinje cells
Hist3h2ba	8.98e-162	1.08534	0.82	0.533	1.52e-157	Unipolar brush cells
Asrgl1	7.69e-257	1.08127	0.631	0.12	1.3e-252	Oligodendrocytes
Xpr1	0	1.08001	0.595	0.2	0	Purkinje cells
Arhgap31	2.15e-286	1.07964	0.532	0.075	3.64e-282	Oligodendrocytes
Mest	6.39e-109	1.07941	0.475	0.116	1.08e-104	Fibroblasts
Tubb2a	0	1.07823	0.764	0.367	0	GNs
Ccna2	0	1.07773	0.466	0.07	0	GNPs
Atp1b1	0	1.07632	0.494	0.076	0	Purkinje cells
Col5a1	0	1.07528	0.378	0.003	0	Fibroblasts
Tcf7l2	9.57e-287	1.07441	0.45	0.054	1.62e-282	Oligodendrocytes
Bcl2a1b	0	1.0733	0.28	0.001	0	Microglia
Fkbp15	5.82e-90	1.07266	0.259	0.05	9.83e-86	Oligodendrocytes
Arhgdig	0	1.07264	0.409	0.055	0	Purkinje cells
Pacrg	0	1.07246	0.381	0.016	0	Ciliated cells
Anxa3	0	1.07092	0.409	0.003	0	Microglia
Vimp	4.52e-79	1.07002	0.628	0.267	7.64e-75	Fibroblasts
Pam	0	1.06991	0.527	0.058	0	GABAergic progenitor
Epha5	0	1.06955	0.378	0.068	0	Purkinje cells
2020-09-11	2.89e-90	1.06935	0.663	0.277	4.88e-86	Fibroblasts
Tagln2	1.98e-301	1.06825	0.396	0.032	3.34e-297	Fibroblasts
Phgdh	1.24e-180	1.06731	0.514	0.246	2.1e-176	Astrocytes
Nrep	1.77e-146	1.06701	0.827	0.671	2.99e-142	Unipolar brush cells
Frmd4b	1.05e-138	1.06698	0.384	0.114	1.76e-134	Unipolar brush cells
Itm2b	8.01e-230	1.06658	0.977	0.807	1.35e-225	Microglia
Rhoc	4.75e-163	1.06505	0.493	0.086	8.02e-159	Fibroblasts
Bcl2	2.04e-83	1.06289	0.427	0.088	3.45e-79	Ciliated cells
Npl	0	1.06098	0.437	0.008	0	Microglia
Fos	8.27e-273	1.05938	0.745	0.358	1.4e-268	Astrocytes
Pantr1	3.14e-298	1.05866	0.682	0.319	5.31e-294	Astrocytes
Itm2c	5.09e-28	1.05859	0.519	0.283	8.6e-24	Ciliated cells
4430402I18Rik	0	1.0576	0.477	0.029	0	Oligodendrocytes
Etfb	7.39e-109	1.05732	0.701	0.264	1.25e-104	Fibroblasts
Tnc	0	1.05647	0.302	0.005	0	Astrocytes
Odf3b	0	1.05603	0.259	0.001	0	Ciliated cells
Gadd45b	4.87e-142	1.05577	0.343	0.048	8.23e-138	Fibroblasts
Cdca3	0	1.05539	0.48	0.092	0	GNPs
Prrx1	0	1.05529	0.372	0.007	0	Fibroblasts
P2ry6	0	1.05486	0.407	0.001	0	Microglia
2410004P03Rik	0	1.05464	0.289	0.001	0	Ciliated cells
Pdlim4	4.64e-118	1.05193	0.368	0.049	7.84e-114	Ciliated cells
Plekhb1	0	1.05109	0.381	0.016	0	Oligodendrocytes
Tspan7	0	1.05084	0.482	0.098	0	Astrocytes
Cdca8	0	1.05042	0.493	0.088	0	GNPs
Tenm2	0	1.05031	0.383	0.04	0	Purkinje cells
Nkx2-2	0	1.05009	0.401	0.005	0	Oligodendrocytes
Spa17	6.16e-89	1.04804	0.326	0.05	1.04e-84	Ciliated cells
Gm5617	1.25e-60	1.04793	0.435	0.118	2.11e-56	Ciliated cells
Cd36	0	1.04732	0.282	0.001	0	Microglia
Rgcc	0	1.04504	0.372	0.013	0	Oligodendrocytes
Sidt1	0	1.04252	0.328	0.002	0	Fibroblasts
1700088E04Rik	1.53e-302	1.04132	0.351	0.018	2.58e-298	Ciliated cells
Gng5	1.14e-81	1.0404	0.958	0.688	1.93e-77	Ciliated cells
Sh3gl3	3.66e-125	1.03997	0.421	0.092	6.17e-121	Oligodendrocytes
Glul	6.44e-199	1.03961	0.662	0.256	1.09e-194	Microglia
Dut	0	1.03955	0.834	0.394	0	GNPs
Cks1b	0	1.03935	0.721	0.249	0	GNPs
Npas3	0	1.03696	0.386	0.049	0	Astrocytes
Gucy1a3	0	1.03648	0.299	0.017	0	Astrocytes
Pfn1	8.61e-253	1.0352	0.986	0.88	1.45e-248	Microglia
Spint2	2.48e-71	1.03184	0.439	0.104	4.19e-67	Ciliated cells
Col23a1	0	1.03024	0.384	0.015	0	Fibroblasts
Akap12	4.32e-110	1.02982	0.516	0.135	7.3e-106	Fibroblasts
Tuba1b	0	1.02914	0.923	0.73	0	GNPs
Atp1b2	0	1.02911	0.309	0.056	0	Astrocytes
H2afx	0	1.02663	0.59	0.24	0	GNPs
Fbln1	8.33e-141	1.0256	0.349	0.051	1.41e-136	Fibroblasts
Ebf2	0	1.02533	0.308	0.036	0	Purkinje cells
Dbx2	0	1.02417	0.423	0.015	0	GABAergic progenitor
Cnih2	8.07e-304	1.02306	0.767	0.341	1.36e-299	Purkinje cells
Ina	0	1.0229	0.839	0.419	0	Purkinje cells
Fxyd1	0	1.02193	0.408	0.022	0	Fibroblasts
Ppp2r2b	0	1.02181	0.7	0.261	0	GNs
Ccl6	0	1.02102	0.284	0.001	0	Microglia
Fscn1	0	1.01966	0.717	0.253	0	GABAergic interneuron
Gstm1	0	1.0189	0.455	0.129	0	Astrocytes
Slc4a4	0	1.01803	0.281	0.027	0	Astrocytes
Cltc	2.04e-183	1.01778	0.643	0.251	3.45e-179	Microglia
Nrros	0	1.01709	0.394	0.002	0	Microglia
Alox5ap	0	1.01669	0.338	0.006	0	Microglia
Prelp	0	1.01657	0.335	0.004	0	Ciliated cells
Il34	0	1.01647	0.296	0.001	0	Fibroblasts
Shisa4	1.26e-80	1.01335	0.644	0.297	2.13e-76	Oligodendrocytes
Sox11	0	1.01175	0.97	0.868	0	GABAergic interneuron
Hist1h1c	4.14e-142	1.00956	0.385	0.109	6.99e-138	Microglia
Morn5	0	1.00933	0.264	0.002	0	Ciliated cells
Psmb8	0	1.00882	0.432	0.006	0	Microglia
Osr1	0	1.00847	0.299	0.002	0	Fibroblasts
Smc4	0	1.0076	0.564	0.162	0	GNPs
Tspan2	0	1.00634	0.252	0.013	0	Oligodendrocytes
Ostf1	6.17e-251	1.00551	0.687	0.224	1.04e-246	Microglia
Ppp1r1a	2.92e-274	1.00424	0.696	0.302	4.94e-270	Purkinje cells
Ntm	1.78e-252	1.00382	0.605	0.229	3.01e-248	Purkinje cells
Tpd52	0	1.00256	0.531	0.093	0	Microglia
Prkcdbp	0	1.00247	0.506	0.151	0	Astrocytes
Ubc	1.28e-117	1.00219	0.78	0.526	2.16e-113	Microglia
Gem	0	1.00095	0.323	0.023	0	Microglia
Nr2f2	2.39e-106	1.00065	0.545	0.153	4.03e-102	Fibroblasts
Fmo1	0	1.00037	0.328	0.005	0	Fibroblasts
Btg2	6.46e-184	0.999493	0.672	0.342	1.09e-179	GABAergic progenitor
Arhgap20	4.9e-149	0.999356	0.449	0.079	8.28e-145	Fibroblasts
Lamp2	0	0.998579	0.589	0.13	0	Microglia
Socs2	0	0.998407	0.688	0.298	0	GABAergic interneuron
Deb1	2.42e-93	0.99788	0.662	0.296	4.08e-89	Oligodendrocytes
Rap1b	1.54e-216	0.997481	0.746	0.314	2.61e-212	Microglia
Nme5	0	0.997015	0.318	0.01	0	Ciliated cells
Cotl1	4.06e-184	0.996813	0.839	0.488	6.86e-180	Microglia
Rab3a	0	0.996488	0.8	0.321	0	GNs
Rab3il1	0	0.996359	0.447	0.011	0	Microglia
Mki67	0	0.996331	0.482	0.095	0	GNPs
Spc25	0	0.995871	0.441	0.082	0	GNPs
Tmeff2	4.77e-142	0.995595	0.405	0.08	8.05e-138	Oligodendrocytes
Prr7	2.77e-73	0.994155	0.381	0.077	4.67e-69	Ciliated cells
Ncald	1.3e-155	0.994116	0.556	0.139	2.19e-151	Oligodendrocytes
Lmo2	0	0.993313	0.535	0.093	0	Microglia
Syngr2	0	0.990964	0.414	0.028	0	Microglia
Rnf181	2e-87	0.990741	0.466	0.131	3.37e-83	Fibroblasts
Maged2	2.89e-75	0.990193	0.619	0.262	4.89e-71	Fibroblasts
Oaf	0	0.989758	0.331	0.004	0	Fibroblasts
Fxyd7	0	0.987573	0.289	0.014	0	Purkinje cells
Tmem47	1.02e-137	0.987114	0.414	0.053	1.73e-133	Ciliated cells
Mfap4	0	0.987097	0.869	0.465	0	GNPs
Socs3	2.6e-58	0.986587	0.443	0.159	4.39e-54	Fibroblasts
Spc24	0	0.986489	0.525	0.093	0	GNPs
Rell2	0	0.986045	0.385	0.035	0	Purkinje cells
Lhfp	3.26e-143	0.985227	0.481	0.091	5.51e-139	Fibroblasts
Shank1	0	0.985129	0.414	0.05	0	Purkinje cells
Gpr137b	0	0.984655	0.437	0.044	0	Microglia
Sgk1	3.74e-241	0.984304	0.41	0.052	6.31e-237	Oligodendrocytes
Dusp26	0	0.983701	0.508	0.119	0	Purkinje cells
Rab33a	7.48e-155	0.983144	0.376	0.066	1.26e-150	Oligodendrocytes
Col13a1	0	0.981385	0.287	0.002	0	Fibroblasts
Unc5c	0	0.981168	0.652	0.331	0	GABAergic interneuron
Cd248	0	0.979826	0.372	0.003	0	Fibroblasts
Prdm13	0	0.979253	0.409	0.009	0	GABAergic progenitor
Kif21a	1.37e-53	0.978814	0.515	0.171	2.31e-49	Ciliated cells
Efemp2	6.28e-296	0.977639	0.416	0.036	1.06e-291	Fibroblasts
Gipc1	1.52e-38	0.976225	0.5	0.27	2.57e-34	Oligodendrocytes
Flrt2	3.8e-260	0.975534	0.387	0.036	6.42e-256	Fibroblasts
Ptx3	0	0.975375	0.331	0.009	0	GABAergic progenitor
Tspo	0	0.975113	0.436	0.031	0	Microglia
Tekt1	0	0.974842	0.335	0.01	0	Ciliated cells
Cd302	0	0.974708	0.384	0.024	0	Fibroblasts
Col4a5	0	0.974597	0.337	0.011	0	Fibroblasts
9530059O14Rik	0	0.972657	0.261	0.003	0	Oligodendrocytes
Tuba1a	0	0.972437	1	0.986	0	GNs
Ppp1r14c	0	0.972358	0.855	0.5	0	GNs
Lama2	0	0.970328	0.34	0.003	0	Fibroblasts
Vstm4	0	0.969774	0.331	0.002	0	Fibroblasts
2020-09-04	0	0.968869	0.628	0.251	0	GNs
Btbd3	4.28e-203	0.967993	0.349	0.093	7.22e-199	Purkinje cells
Lyn	0	0.966704	0.419	0.003	0	Microglia
Ccnd1	0	0.96546	0.482	0.094	0	GNPs
Pdpn	0	0.964724	0.314	0.019	0	Astrocytes
A930009A15Rik	0	0.963784	0.428	0.013	0	Oligodendrocytes
Aldh2	0	0.961131	0.51	0.091	0	Microglia
Gal3st1	0	0.96072	0.358	0.004	0	Oligodendrocytes
Grb10	3.35e-155	0.960311	0.431	0.068	5.66e-151	Fibroblasts
Fxyd6	0	0.960054	0.967	0.857	0	GABAergic progenitor
Uchl1	1.79e-266	0.96005	0.868	0.538	3.03e-262	Purkinje cells
Selm	0	0.958959	0.892	0.55	0	GNPs
Rmst	1.7e-103	0.958815	0.31	0.039	2.87e-99	Ciliated cells
Grin2b	0	0.9583	0.445	0.085	0	GNs
Slc38a3	0	0.958147	0.34	0.013	0	Fibroblasts
Ptpn6	0	0.956753	0.387	0.002	0	Microglia
Cdc20	0	0.95661	0.342	0.065	0	GNPs
Chd3	1.57e-269	0.956436	0.682	0.284	2.66e-265	Purkinje cells
Gsta4	4.52e-172	0.956223	0.402	0.04	7.64e-168	Ciliated cells
Lox	0	0.954097	0.264	0.001	0	Fibroblasts
Gm16006	0	0.953307	0.276	0.009	0	Ciliated cells
Pid1	0	0.952924	0.468	0.111	0	GABAergic interneuron
Neurod6	3.63e-74	0.951551	0.374	0.162	6.13e-70	Unipolar brush cells
Fcgr1	0	0.951065	0.365	0.001	0	Microglia
Lrrc23	0	0.949428	0.264	0.002	0	Ciliated cells
Ccpg1os	1.06e-169	0.948927	0.377	0.037	1.79e-165	Ciliated cells
Cd37	0	0.948756	0.372	0.003	0	Microglia
Ms4a6d	0	0.948546	0.38	0.001	0	Microglia
Tpm1	6.82e-81	0.947487	0.667	0.321	1.15e-76	Oligodendrocytes
Necap2	0	0.947162	0.479	0.058	0	Microglia
Mafb	0	0.945642	0.378	0.041	0	Microglia
Cdo1	0	0.945576	0.336	0.063	0	Astrocytes
Htra1	0	0.945259	0.305	0.017	0	Fibroblasts
Ppp1r16b	0	0.944961	0.372	0.006	0	Oligodendrocytes
Syt4	0	0.943825	0.338	0.053	0	Purkinje cells
Tmem108	2.78e-111	0.943081	0.333	0.066	4.7e-107	Oligodendrocytes
Gm27199	0	0.941815	0.348	0.016	0	GABAergic interneuron
Sepw1	0	0.94177	0.999	0.972	0	Purkinje cells
Rnf152	0	0.941612	0.357	0.041	0	Purkinje cells
Pgrmc1	3.91e-65	0.94102	0.78	0.497	6.6e-61	Fibroblasts
Sox4	9.93e-151	0.940961	0.899	0.729	1.68e-146	Unipolar brush cells
Traf4	1.51e-97	0.940804	0.622	0.235	2.55e-93	Oligodendrocytes
Pik3r1	1.21e-150	0.94078	0.556	0.139	2.05e-146	Oligodendrocytes
Fbxo2	6.09e-150	0.940623	0.272	0.021	1.03e-145	Ciliated cells
Cyth4	0	0.9398	0.383	0.001	0	Microglia
Rbms3	0	0.939787	0.37	0.052	0	Purkinje cells
Ccnd3	5.38e-106	0.939763	0.475	0.114	9.08e-102	Fibroblasts
Stmn4	0	0.939526	0.703	0.263	0	GNs
a	0	0.939116	0.296	0.001	0	Fibroblasts
Ctsk	0	0.938457	0.311	0.003	0	Fibroblasts
Wscd1	1.76e-206	0.937506	0.556	0.107	2.97e-202	Oligodendrocytes
Ssbp4	1.45e-43	0.936278	0.498	0.195	2.46e-39	Ciliated cells
Gjc3	0	0.933547	0.277	0.004	0	Oligodendrocytes
Amotl1	2.58e-131	0.933172	0.411	0.073	4.36e-127	Fibroblasts
Tmpo	0	0.932279	0.744	0.319	0	GNPs
Sdcbp	3.49e-193	0.931612	0.782	0.377	5.9e-189	Microglia
Erp29	1.77e-149	0.93124	0.774	0.469	2.99e-145	Microglia
Alcam	3.76e-29	0.929561	0.349	0.159	6.34e-25	Fibroblasts
Litaf	7.82e-282	0.928069	0.494	0.103	1.32e-277	Microglia
BC028528	0	0.927821	0.326	0.005	0	Fibroblasts
Dpysl3	1.44e-118	0.927485	0.718	0.425	2.43e-114	Unipolar brush cells
2900011O08Rik	0	0.926245	0.424	0.078	0	Purkinje cells
Map1b	0	0.925816	0.981	0.724	0	GNs
Rnf130	2.48e-294	0.924736	0.501	0.102	4.19e-290	Microglia
Picalm	2.94e-208	0.924095	0.531	0.151	4.96e-204	Microglia
Pdgfrl	0	0.923733	0.279	0.008	0	Fibroblasts
Nfe2l2	0	0.923041	0.436	0.067	0	Microglia
Igsf8	0	0.922547	0.64	0.356	0	GABAergic interneuron
Msn	2.21e-275	0.921717	0.504	0.111	3.74e-271	Microglia
Dnase2a	0	0.921591	0.412	0.02	0	Microglia
Mgst1	0	0.921165	0.449	0.068	0	GABAergic progenitor
Pbk	0	0.920912	0.441	0.081	0	GNPs
Nfkbid	0	0.919971	0.296	0.005	0	Microglia
Siva1	0	0.91955	0.706	0.286	0	GNPs
Ms4a6b	0	0.919085	0.32	0.001	0	Microglia
Peg3	3.15e-63	0.919075	0.578	0.254	5.31e-59	Fibroblasts
Nkain4	3.51e-194	0.919052	0.457	0.184	5.92e-190	Astrocytes
Dpcd	1.28e-48	0.918511	0.452	0.15	2.16e-44	Ciliated cells
Emilin1	0	0.917958	0.331	0.007	0	Fibroblasts
Sfrp1	0	0.917747	0.585	0.209	0	GNPs
Vsir	0	0.917405	0.345	0.001	0	Microglia
Arpc2	2.77e-177	0.917021	0.883	0.627	4.69e-173	Microglia
Dbndd2	1.4e-171	0.916491	0.369	0.058	2.36e-167	Oligodendrocytes
Hist1h2bc	2.26e-65	0.916198	0.352	0.094	3.81e-61	Fibroblasts
Gad2	0	0.915654	0.326	0.013	0	GABAergic interneuron
Vkorc1	1.8e-97	0.914232	0.519	0.147	3.04e-93	Fibroblasts
Akap7	1.03e-226	0.913749	0.387	0.103	1.75e-222	Purkinje cells
Cped1	0	0.912632	0.323	0.001	0	Fibroblasts
Naaa	0	0.912629	0.322	0.008	0	Ciliated cells
Cdh5	0	0.91229	0.305	0.001	0	Fibroblasts
Fam213a	9.07e-46	0.911635	0.51	0.196	1.53e-41	Ciliated cells
Bphl	1.07e-53	0.911015	0.351	0.087	1.81e-49	Ciliated cells
Nudt4	1.06e-42	0.910177	0.565	0.254	1.78e-38	Ciliated cells
Ntrk2	1.86e-156	0.9101	0.446	0.202	3.14e-152	Astrocytes
Aplp1	0	0.908427	0.735	0.298	0	GNs
P2rx4	0	0.908427	0.39	0.029	0	Microglia
Fkbp9	8.18e-231	0.905329	0.399	0.042	1.38e-226	Fibroblasts
Chn2	1.33e-205	0.904065	0.273	0.027	2.25e-201	Oligodendrocytes
Tubb2b	0	0.903111	0.999	0.932	0	GNs
Wdr86	0	0.902387	0.34	0.001	0	Fibroblasts
2020-09-07	1.99e-77	0.902045	0.8	0.508	3.35e-73	Oligodendrocytes
Jun	9.35e-76	0.900336	0.718	0.49	1.58e-71	Microglia
Ptbp3	7.23e-235	0.899832	0.552	0.148	1.22e-230	Microglia
Ncam1	4.67e-243	0.899713	0.825	0.47	7.89e-239	Purkinje cells
Cd300a	0	0.899594	0.389	0.001	0	Microglia
Elmo1	0	0.89951	0.538	0.19	0	GNs
Acaa2	7.89e-152	0.898843	0.405	0.063	1.33e-147	Fibroblasts
Slc3a2	8.92e-57	0.898824	0.689	0.395	1.51e-52	Fibroblasts
Nrxn2	3.89e-236	0.898409	0.645	0.28	6.58e-232	Purkinje cells
Kcna2	0	0.898168	0.332	0.015	0	GABAergic interneuron
Hipk1	8.8e-58	0.898075	0.343	0.077	1.49e-53	Ciliated cells
Dusp15	3.43e-192	0.897384	0.345	0.046	5.8e-188	Oligodendrocytes
Anxa6	3.27e-144	0.896975	0.428	0.074	5.53e-140	Fibroblasts
Pld3	7.73e-222	0.896616	0.432	0.097	1.31e-217	Microglia
Pdgfra	1.22e-74	0.896228	0.516	0.178	2.06e-70	Fibroblasts
St8sia2	1.91e-273	0.89615	0.434	0.113	3.23e-269	Purkinje cells
Nr4a1	0	0.895328	0.269	0.017	0	Microglia
Tmem100	0	0.89429	0.322	0.005	0	Oligodendrocytes
Slc1a1	0	0.893796	0.369	0.009	0	Oligodendrocytes
Cd164	4.33e-210	0.893683	0.562	0.164	7.31e-206	Microglia
Capsl	0	0.893672	0.251	0.001	0	Ciliated cells
Cd84	0	0.893424	0.347	0	0	Microglia
Hic1	0	0.893215	0.29	0.001	0	Fibroblasts
Cd47	0	0.891973	0.569	0.262	0	GNs
Thra	0	0.891804	0.843	0.487	0	GABAergic interneuron
Tm6sf1	0	0.890483	0.392	0.009	0	Microglia
Cd33	0	0.890362	0.379	0.001	0	Microglia
Mcl1	7.92e-142	0.887051	0.599	0.25	1.34e-137	Microglia
Igfbp5	9.78e-69	0.886626	0.354	0.25	1.65e-64	GABAergic interneuron
Tcn2	0	0.886572	0.39	0.016	0	Microglia
Adcy1	1.33e-299	0.885893	0.391	0.085	2.25e-295	Purkinje cells
Mbnl1	1.18e-247	0.88564	0.473	0.107	1.99e-243	Microglia
Rbfox3	0	0.885087	0.667	0.319	0	GNs
Errfi1	7.16e-134	0.884916	0.317	0.044	1.21e-129	Fibroblasts
Cadm4	2e-113	0.884842	0.568	0.168	3.37e-109	Oligodendrocytes
AI607873	0	0.884133	0.284	0	0	Microglia
Ttll3	1.16e-154	0.882895	0.255	0.018	1.95e-150	Ciliated cells
Id4	0	0.881382	0.259	0.02	0	Astrocytes
Fbxo36	4.81e-196	0.881088	0.31	0.022	8.13e-192	Ciliated cells
Tmem86a	0	0.880839	0.376	0.033	0	Microglia
Necab3	0	0.880308	0.428	0.107	0	GNs
Dcxr	0	0.878845	0.394	0.035	0	Microglia
Txndc5	7.21e-113	0.87736	0.504	0.124	1.22e-108	Fibroblasts
Ptgs1	0	0.877236	0.32	0.002	0	Microglia
Pou3f2	8.02e-287	0.877054	0.622	0.212	1.35e-282	GABAergic progenitor
Morn2	1.65e-62	0.87662	0.498	0.141	2.78e-58	Ciliated cells
Crip2	2.19e-40	0.876239	0.732	0.419	3.7e-36	Ciliated cells
Glmp	5.33e-238	0.875762	0.532	0.137	9.01e-234	Microglia
Caly	0	0.875687	0.316	0.023	0	Purkinje cells
Slc1a2	8.81e-135	0.875447	0.397	0.179	1.49e-130	Astrocytes
Ran	0	0.875025	0.955	0.726	0	GNPs
Rhoj	0	0.875018	0.287	0.013	0	Fibroblasts
Zcchc24	0	0.874497	0.355	0.017	0	Fibroblasts
Sstr2	0	0.873557	0.567	0.207	0	GNs
Brinp3	0	0.872588	0.403	0.027	0	Oligodendrocytes
Scamp2	3.67e-305	0.872059	0.447	0.08	6.19e-301	Microglia
Slc44a1	6.97e-100	0.871485	0.414	0.11	1.18e-95	Oligodendrocytes
St3gal6	7.11e-221	0.871273	0.276	0.015	1.2e-216	Ciliated cells
Angpt2	0	0.871232	0.287	0.007	0	Fibroblasts
Crtac1	0	0.871062	0.416	0.036	0	GABAergic progenitor
Mdk	4.38e-71	0.870312	0.862	0.499	7.4e-67	Fibroblasts
D630033O11Rik	0	0.869929	0.252	0	0	Fibroblasts
Slc25a18	1.78e-187	0.869375	0.28	0.018	3e-183	Ciliated cells
Nfix	0	0.868069	0.881	0.793	0	GABAergic interneuron
Gjb2	0	0.867292	0.27	0	0	Fibroblasts
Tyms	0	0.867181	0.467	0.09	0	GNPs
Islr2	3.67e-136	0.866511	0.624	0.358	6.2e-132	Purkinje cells
Rilpl2	6.76e-141	0.865868	0.396	0.116	1.14e-136	Microglia
Ccdc34	3.76e-32	0.865339	0.707	0.466	6.35e-28	Ciliated cells
Cdc42ep5	0	0.865225	0.308	0.002	0	Fibroblasts
Pdgfrb	0	0.86515	0.282	0.003	0	Fibroblasts
Notch1	0	0.864413	0.313	0.026	0	Astrocytes
P3h3	1.49e-181	0.864173	0.334	0.037	2.51e-177	Fibroblasts
Fkbp10	0	0.863154	0.296	0.008	0	Fibroblasts
Spry2	4.88e-286	0.862796	0.26	0.046	8.25e-282	Astrocytes
Lrfn5	0	0.862527	0.299	0.022	0	Purkinje cells
Paqr8	0	0.862469	0.282	0.016	0	Astrocytes
Ptrf	0	0.862351	0.27	0.004	0	Fibroblasts
Bri3	4.49e-162	0.862169	0.804	0.449	7.59e-158	Microglia
Hacd4	0	0.862141	0.334	0.006	0	Microglia
Vamp2	5.76e-240	0.860148	0.754	0.387	9.72e-236	Purkinje cells
Tril	4.02e-195	0.859746	0.334	0.034	6.79e-191	Fibroblasts
Basp1	0	0.859322	0.955	0.791	0	GNs
Nes	0	0.858826	0.253	0.018	0	Astrocytes
Carnmt1	0	0.858543	0.5	0.172	0	GNPs
Ebf1	2.08e-111	0.858322	0.817	0.705	3.51e-107	Purkinje cells
Tnfrsf19	0	0.856363	0.302	0.007	0	Fibroblasts
Sec11c	3.69e-229	0.855506	0.499	0.125	6.23e-225	Microglia
Serf1	1.86e-124	0.854542	0.817	0.666	3.14e-120	Unipolar brush cells
Tpst1	8.52e-61	0.853863	0.484	0.184	1.44e-56	Fibroblasts
Pfkp	0	0.853289	0.329	0.032	0	Purkinje cells
Foxd1	0	0.852157	0.296	0.001	0	Fibroblasts
Zeb2os	0	0.850346	0.412	0.041	0	Microglia
Blvra	0	0.850167	0.365	0.033	0	Microglia
Ntpcr	1.89e-296	0.850114	0.403	0.066	3.19e-292	Microglia
Egr1	4.06e-181	0.84998	0.62	0.274	6.85e-177	GABAergic progenitor
Rrm2	0	0.849405	0.441	0.08	0	GNPs
B9d1	4.23e-43	0.849373	0.481	0.182	7.15e-39	Ciliated cells
Hist1h1b	0	0.847918	0.344	0.043	0	GNPs
Tlr2	0	0.846804	0.316	0.001	0	Microglia
Khdrbs2	2.81e-71	0.846554	0.257	0.084	4.75e-67	Unipolar brush cells
Klhl5	0	0.846041	0.48	0.048	0	Oligodendrocytes
Kcnk1	0	0.845973	0.56	0.219	0	GNs
G0s2	0	0.845463	0.365	0.008	0	Oligodendrocytes
Cenpm	0	0.845257	0.504	0.09	0	GNPs
Cox6b2	6.44e-232	0.844945	0.34	0.03	1.09e-227	Fibroblasts
Dbn1	0	0.843405	0.726	0.359	0	GNs
Spon1	0	0.843272	0.358	0.015	0	Oligodendrocytes
Lrrc17	0	0.843103	0.279	0.001	0	Fibroblasts
Elavl4	0	0.842628	0.655	0.332	0	GABAergic interneuron
2020-09-03	0	0.842126	0.702	0.362	0	GNs
Syne1	2.69e-98	0.841557	0.264	0.03	4.54e-94	Ciliated cells
Sptbn1	3.11e-56	0.841481	0.689	0.393	5.26e-52	Fibroblasts
Il10rb	0	0.841481	0.349	0.004	0	Microglia
Ntrk3	4.62e-301	0.841108	0.302	0.051	7.8e-297	Purkinje cells
2020-09-09	2.5e-80	0.841072	0.402	0.105	4.22e-76	Fibroblasts
Ndrg4	0	0.840976	0.373	0.067	0	Purkinje cells
Gm973	0	0.840959	0.255	0.004	0	Ciliated cells
Rbms1	3.76e-176	0.840433	0.51	0.217	6.35e-172	Purkinje cells
Lbx1	0	0.839637	0.302	0.015	0	GABAergic interneuron
Tpx2	0	0.839221	0.378	0.058	0	GNPs
Dner	4.39e-242	0.838825	0.637	0.25	7.41e-238	Purkinje cells
Actg1	0	0.838535	0.999	0.992	0	GNs
Rap1a	2.21e-33	0.838405	0.556	0.331	3.73e-29	Oligodendrocytes
Trim2	2.47e-202	0.83832	0.526	0.201	4.18e-198	Purkinje cells
C1ql1	3.66e-57	0.836547	0.489	0.192	6.18e-53	Oligodendrocytes
Nxph4	4.69e-194	0.836543	0.421	0.136	7.93e-190	Purkinje cells
Tnfaip3	0	0.836164	0.274	0.003	0	Microglia
Siglech	0	0.83584	0.251	0.001	0	Microglia
Lockd	0	0.835839	0.551	0.17	0	GNPs
Pcdh9	2.69e-181	0.835705	0.352	0.1	4.54e-177	Purkinje cells
Pim1	7.1e-98	0.835444	0.506	0.226	1.2e-93	Microglia
Lyl1	0	0.835084	0.335	0.001	0	Microglia
Hcls1	0	0.833494	0.351	0.001	0	Microglia
Nenf	6.48e-65	0.832835	0.736	0.417	1.09e-60	Fibroblasts
Neu4	0	0.832205	0.322	0.001	0	Oligodendrocytes
Hspa4l	2.79e-47	0.832099	0.423	0.129	4.72e-43	Ciliated cells
Mgll	3.67e-124	0.831894	0.502	0.13	6.2e-120	Oligodendrocytes
Ifngr1	0	0.831077	0.396	0.051	0	Microglia
Fgfr1	0	0.831015	0.333	0.058	0	Astrocytes
Evl	1.87e-223	0.830584	0.805	0.459	3.16e-219	Purkinje cells
Runx1	0	0.830478	0.318	0.002	0	Microglia
Glo1	1.09e-175	0.82937	0.52	0.25	1.84e-171	Astrocytes
Ncf2	0	0.828106	0.347	0.003	0	Microglia
Alad	7.26e-82	0.827589	0.518	0.179	1.23e-77	Oligodendrocytes
Adam15	0	0.827403	0.39	0.023	0	Microglia
Pdlim7	1.12e-19	0.826546	0.356	0.166	1.89e-15	Ciliated cells
Clec4a2	0	0.825937	0.286	0.001	0	Microglia
Ccnb1	0	0.825056	0.328	0.054	0	GNPs
Gm10116	1.24e-196	0.824816	0.494	0.137	2.1e-192	Microglia
Rhob	4.63e-69	0.823993	0.629	0.395	7.81e-65	Microglia
Il6st	2.68e-235	0.823615	0.331	0.028	4.53e-231	Fibroblasts
Cdk1	0	0.820959	0.387	0.068	0	GNPs
Nusap1	0	0.820527	0.349	0.049	0	GNPs
Sh3bp4	5.24e-287	0.820493	0.403	0.043	8.84e-283	Oligodendrocytes
Lama4	0	0.819988	0.293	0.001	0	Fibroblasts
Nrsn1	0	0.819057	0.269	0.031	0	Purkinje cells
H2afv	0	0.818374	0.988	0.855	0	GNPs
Fam181b	1.13e-147	0.816964	0.389	0.163	1.92e-143	Astrocytes
Lix1l	0	0.816623	0.287	0.028	0	Astrocytes
P4hb	1.33e-52	0.816218	0.613	0.31	2.25e-48	Fibroblasts
Eif4a2	9.31e-201	0.815923	0.78	0.475	1.57e-196	Purkinje cells
1110004E09Rik	1.01e-34	0.81575	0.448	0.184	1.71e-30	Ciliated cells
Nsg1	1.3e-221	0.814459	0.909	0.647	2.2e-217	Purkinje cells
Lsamp	7.78e-94	0.814115	0.709	0.301	1.31e-89	Oligodendrocytes
Tpm2	0	0.813762	0.302	0.01	0	Fibroblasts
Reep5	2.55e-12	0.811678	0.586	0.46	4.31e-08	Oligodendrocytes
Cndp2	2.99e-215	0.811179	0.492	0.127	5.05e-211	Microglia
Pcdh10	8.7e-202	0.810793	0.267	0.055	1.47e-197	Purkinje cells
Gng3	0	0.809751	0.78	0.381	0	GNs
Grid2	0	0.809287	0.327	0.061	0	Astrocytes
Slc14a2	0	0.808711	0.251	0.002	0	Ciliated cells
Ost4	5.19e-60	0.808598	0.748	0.429	8.76e-56	Fibroblasts
Mmd	1.49e-184	0.808042	0.51	0.205	2.52e-180	Purkinje cells
Serf2	2.47e-105	0.807312	0.991	0.966	4.18e-101	Fibroblasts
Itgb8	0	0.807238	0.294	0.029	0	Astrocytes
Pmf1	0	0.807031	0.514	0.112	0	GNPs
Fam105a	0	0.806671	0.334	0.012	0	Microglia
Cdk5r1	3.03e-173	0.806404	0.716	0.412	5.12e-169	Purkinje cells
Rfx4	0	0.805587	0.273	0.014	0	Astrocytes
Smarcd3	4.26e-259	0.804904	0.358	0.08	7.2e-255	Purkinje cells
Tipin	0	0.804865	0.644	0.234	0	GNPs
Cd180	0	0.804567	0.311	0.001	0	Microglia
Omg	0	0.8043	0.351	0.004	0	Oligodendrocytes
6330403K07Rik	1.73e-184	0.803375	0.757	0.446	2.92e-180	Purkinje cells
Dclk1	6.11e-116	0.802783	0.581	0.398	1.03e-111	Astrocytes
Epn2	7.32e-136	0.80191	0.448	0.098	1.24e-131	Oligodendrocytes
Card19	4.2e-91	0.801051	0.309	0.068	7.08e-87	Oligodendrocytes
Fa2h	0	0.800693	0.293	0.003	0	Oligodendrocytes
Zmat4	0	0.800562	0.301	0.034	0	GNs
Prkar1b	0	0.798924	0.293	0.026	0	Purkinje cells
Csrp2	0	0.798608	0.648	0.209	0	GNPs
Reep1	4.49e-215	0.79805	0.424	0.13	7.58e-211	Purkinje cells
Camk2d	0	0.797719	0.472	0.166	0	GNs
Srgap1	0	0.797436	0.306	0.039	0	Purkinje cells
Arpp21	0	0.797185	0.305	0.07	0	GNs
Gpsm3	0	0.796431	0.322	0.004	0	Microglia
Cxadr	7.39e-220	0.79552	0.37	0.097	1.25e-215	Purkinje cells
B3gat2	0	0.79429	0.354	0.013	0	Oligodendrocytes
Adam12	0	0.794221	0.273	0.013	0	Fibroblasts
Tmsb4x	0	0.793912	1	1	0	GNs
Ier5	1.88e-200	0.793637	0.693	0.322	3.17e-196	GABAergic progenitor
Lsm6	6.81e-167	0.79195	0.777	0.596	1.15e-162	Astrocytes
Neurod2	0	0.791698	0.814	0.492	0	GABAergic interneuron
Smpdl3a	2.16e-126	0.790758	0.293	0.029	3.65e-122	Ciliated cells
Npm1	0	0.79055	0.985	0.881	0	GNPs
Plod1	2.82e-207	0.790058	0.287	0.024	4.76e-203	Fibroblasts
Bin1	1.76e-127	0.789274	0.657	0.314	2.97e-123	Microglia
Kidins220	1.83e-183	0.789062	0.462	0.171	3.09e-179	Purkinje cells
Vcan	7.92e-218	0.789048	0.344	0.098	1.34e-213	Astrocytes
Mcee	2.61e-50	0.788936	0.397	0.111	4.4e-46	Ciliated cells
Dhrs3	4.91e-245	0.788812	0.295	0.067	8.29e-241	Astrocytes
C5ar1	0	0.788481	0.258	0	0	Microglia
Pcdh15	0	0.788043	0.331	0.021	0	Oligodendrocytes
Ccnb2	0	0.787136	0.348	0.053	0	GNPs
Prc1	0	0.786586	0.332	0.05	0	GNPs
Rdh10	7.41e-227	0.786426	0.293	0.023	1.25e-222	Fibroblasts
Hecw1	0	0.78623	0.324	0.056	0	Purkinje cells
Tead2	0	0.786178	0.619	0.205	0	GNPs
Pcyt2	7.89e-62	0.785833	0.356	0.114	1.33e-57	Oligodendrocytes
Lipa	0	0.785774	0.353	0.026	0	Microglia
Cebpa	0	0.785598	0.282	0.012	0	Microglia
Ccdc80	0	0.785161	0.261	0.007	0	Fibroblasts
Bend6	0	0.785044	0.299	0.035	0	Purkinje cells
Elavl3	0	0.784719	0.927	0.627	0	GNs
Ncf1	0	0.78446	0.295	0.001	0	Microglia
Ccnd2	1.16e-151	0.783679	0.906	0.748	1.95e-147	GABAergic progenitor
Wwc1	3.82e-104	0.783389	0.347	0.047	6.46e-100	Ciliated cells
Tnfaip8	0	0.782477	0.438	0.067	0	GNPs
Slc22a17	2.94e-89	0.782257	0.725	0.337	4.97e-85	Oligodendrocytes
Ppfibp1	0	0.782145	0.369	0.019	0	Oligodendrocytes
Dctpp1	0	0.781354	0.713	0.317	0	GNPs
Runx1t1	1.23e-181	0.780912	0.292	0.071	2.08e-177	Purkinje cells
Zfhx3	0	0.780862	0.32	0.014	0	Microglia
Dcx	0	0.780845	0.777	0.431	0	GNs
Efcab1	0	0.780219	0.276	0.003	0	Ciliated cells
Ptprc	0	0.779806	0.302	0.001	0	Microglia
Gpr183	0	0.778968	0.303	0.001	0	Microglia
Khk	0	0.77867	0.347	0.022	0	Microglia
Celf4	0	0.777936	0.657	0.314	0	GNs
Pkia	7.9e-169	0.777884	0.537	0.241	1.33e-164	Purkinje cells
1810041L15Rik	0	0.777425	0.39	0.029	0	Oligodendrocytes
Mapkapk2	6.19e-153	0.776969	0.38	0.098	1.05e-148	Microglia
Myt1l	1.69e-203	0.776634	0.366	0.099	2.86e-199	Purkinje cells
Add3	6.19e-111	0.776291	0.364	0.067	1.05e-106	Fibroblasts
Crmp1	5.61e-171	0.775727	0.828	0.579	9.48e-167	Purkinje cells
Selt	9.55e-111	0.774924	0.667	0.239	1.61e-106	Oligodendrocytes
Fnta	1.19e-60	0.774264	0.509	0.219	2.01e-56	Oligodendrocytes
Usp1	0	0.774088	0.576	0.175	0	GNPs
2020-03-01	4.45e-64	0.772966	0.338	0.147	7.51e-60	Unipolar brush cells
Myrf	0	0.77285	0.295	0.001	0	Oligodendrocytes
Cetn4	1.64e-70	0.772026	0.272	0.042	2.76e-66	Ciliated cells
Prkca	0	0.7719	0.37	0.064	0	GABAergic progenitor
Wasf2	3.96e-222	0.771757	0.461	0.107	6.7e-218	Microglia
Kdelr2	1.07e-49	0.770451	0.493	0.212	1.8e-45	Fibroblasts
Shtn1	0	0.770386	0.271	0.016	0	Purkinje cells
Emp1	0	0.769991	0.261	0.012	0	Fibroblasts
Id2	2.17e-41	0.769974	0.655	0.596	3.66e-37	Purkinje cells
Cd200	3.68e-236	0.769558	0.406	0.108	6.21e-232	Purkinje cells
Nlgn3	2.21e-227	0.768852	0.435	0.06	3.73e-223	Oligodendrocytes
Hes6	0	0.768815	0.678	0.29	0	GNPs
Cdh11	0	0.767771	0.27	0.014	0	Fibroblasts
Celf2	0	0.767713	0.96	0.801	0	GNs
Syt1	3.13e-173	0.767615	0.494	0.188	5.28e-169	Purkinje cells
Arpc4	5.38e-127	0.767544	0.705	0.381	9.08e-123	Microglia
Rhog	0	0.766832	0.372	0.031	0	Microglia
Pbxip1	3.12e-157	0.766792	0.268	0.02	5.26e-153	Ciliated cells
Cnn3	1.22e-183	0.766656	0.792	0.589	2.07e-179	Astrocytes
Zfp365	0	0.766175	0.333	0.016	0	Oligodendrocytes
Tpbg	2.4e-17	0.765071	0.297	0.135	4.05e-13	Ciliated cells
Limch1	0	0.764824	0.268	0.04	0	Astrocytes
Sema5a	0	0.764646	0.351	0.015	0	Oligodendrocytes
Tnik	0	0.764442	0.632	0.323	0	GNs
Zbtb20	7.4e-205	0.764348	0.895	0.632	1.25e-200	GABAergic progenitor
Ranbp1	0	0.763984	0.947	0.731	0	GNPs
Spats2l	3.25e-252	0.763244	0.299	0.021	5.49e-248	Fibroblasts
Mir124-2hg	8.4e-193	0.763201	0.389	0.114	1.42e-188	Purkinje cells
Nxph1	0	0.762923	0.324	0.019	0	Oligodendrocytes
Hspa5	6.01e-78	0.76264	0.713	0.458	1.01e-73	Microglia
Lmo4	9.22e-27	0.762637	0.392	0.313	1.56e-22	Purkinje cells
Shisa5	0	0.762404	0.358	0.04	0	Microglia
Lgals9	0	0.761846	0.308	0.004	0	Microglia
Mif4gd	1.97e-172	0.760733	0.387	0.062	3.33e-168	Oligodendrocytes
Ifrd1	2.76e-27	0.760422	0.418	0.289	4.66e-23	Microglia
Cmtm5	0	0.760366	0.295	0.013	0	Oligodendrocytes
Svbp	1.49e-152	0.759811	0.649	0.373	2.51e-148	Purkinje cells
Rnaset2a	6.15e-125	0.759802	0.575	0.237	1.04e-120	Microglia
Cyfip1	1.67e-157	0.759316	0.41	0.114	2.83e-153	Microglia
Car11	0	0.759232	0.265	0.017	0	Purkinje cells
B230219D22Rik	1.02e-152	0.756629	0.602	0.323	1.73e-148	Purkinje cells
Pfn2	6.92e-31	0.756424	0.759	0.609	1.17e-26	Oligodendrocytes
Dad1	5.72e-56	0.756075	0.78	0.518	9.67e-52	Fibroblasts
Olfm1	2.4e-123	0.755616	0.543	0.289	4.05e-119	Purkinje cells
Ywhag	6.84e-173	0.755536	0.708	0.411	1.16e-168	Purkinje cells
Mfng	2.45e-55	0.755408	0.281	0.114	4.13e-51	Unipolar brush cells
Mvd	0	0.755382	0.501	0.186	0	GNs
Xylt1	0	0.754859	0.286	0.008	0	Oligodendrocytes
Chchd6	1.04e-26	0.754807	0.477	0.236	1.75e-22	Ciliated cells
Cnn2	0	0.754794	0.258	0.007	0	Fibroblasts
Gnao1	1.34e-164	0.754597	0.518	0.223	2.26e-160	Purkinje cells
Auts2	1.03e-154	0.75397	0.791	0.551	1.74e-150	Purkinje cells
Uap1l1	0	0.75306	0.322	0.007	0	Microglia
Racgap1	0	0.75267	0.436	0.112	0	GNPs
Tomm7	5.39e-34	0.751129	0.828	0.686	9.11e-30	Ciliated cells
Hebp1	0	0.75011	0.325	0.037	0	Microglia
Tnfaip8l2	0	0.748333	0.295	0.001	0	Microglia
Zfhx4	8.63e-202	0.745902	0.293	0.026	1.46e-197	Fibroblasts
Syt16	0	0.744998	0.278	0.034	0	Purkinje cells
Zfp36l2	8.37e-284	0.74411	0.336	0.048	1.41e-279	Microglia
Mycbp	6.27e-64	0.743183	0.343	0.069	1.06e-59	Ciliated cells
Trpc4ap	0	0.74284	0.517	0.223	0	GNs
Hbb-bs	3.38e-223	0.74276	0.583	0.199	5.7e-219	Purkinje cells
1110032A03Rik	5.1e-25	0.742478	0.364	0.155	8.62e-21	Ciliated cells
Cdh13	2.05e-204	0.741514	0.408	0.058	3.45e-200	Oligodendrocytes
Guk1	8.81e-143	0.741212	0.58	0.311	1.49e-138	Purkinje cells
Glud1	6.92e-103	0.740919	0.441	0.247	1.17e-98	Astrocytes
Hk2	3.28e-228	0.740405	0.321	0.053	5.55e-224	Microglia
Acsl3	3.02e-67	0.740333	0.41	0.137	5.1e-63	Oligodendrocytes
1110008P14Rik	6.18e-159	0.739436	0.529	0.239	1.04e-154	Purkinje cells
Soat1	0	0.739372	0.307	0.016	0	Microglia
Tagln3	0	0.739321	0.738	0.387	0	GNs
Atox1	5.04e-131	0.738917	0.845	0.56	8.5e-127	Microglia
Prkcb	0	0.737054	0.461	0.173	0	GNs
Arl4c	1.84e-246	0.73646	0.369	0.062	3.11e-242	Microglia
Araf	6.21e-170	0.736022	0.519	0.223	1.05e-165	Purkinje cells
L1cam	0	0.734429	0.387	0.084	0	GNs
Cpq	0	0.734046	0.261	0.008	0	Fibroblasts
Cyp2j6	0	0.733959	0.311	0.014	0	Oligodendrocytes
Aldoa	1.69e-57	0.733056	0.682	0.563	2.86e-53	Unipolar brush cells
Tcf4	0	0.732789	0.953	0.867	0	GABAergic interneuron
Phldb1	1.4e-238	0.732133	0.408	0.051	2.36e-234	Oligodendrocytes
Gm29508	0	0.732014	0.259	0.003	0	Ciliated cells
AI413582	1.83e-291	0.731793	0.362	0.053	3.09e-287	Microglia
Plxdc2	5.37e-262	0.730791	0.276	0.035	9.08e-258	Microglia
Lmna	1.58e-74	0.730453	0.34	0.079	2.66e-70	Fibroblasts
Nasp	0	0.730318	0.715	0.348	0	GNPs
Ndufa13	4.72e-65	0.730166	0.933	0.775	7.97e-61	Fibroblasts
Lamc1	3.34e-201	0.730132	0.264	0.021	5.64e-197	Fibroblasts
Tctex1d2	1.65e-38	0.729805	0.423	0.147	2.78e-34	Ciliated cells
Renbp	0	0.729411	0.307	0.01	0	Microglia
Gm10260	1.08e-47	0.728694	0.736	0.384	1.82e-43	Fibroblasts
Edem1	4.82e-285	0.727815	0.32	0.044	8.14e-281	Microglia
Wnt5a	1.37e-198	0.727678	0.27	0.022	2.31e-194	Fibroblasts
Nrxn1	0	0.727382	0.741	0.415	0	GNs
Epha7	9.23e-95	0.726232	0.326	0.061	1.56e-90	Fibroblasts
Zeb2	7.45e-60	0.726216	0.538	0.237	1.26e-55	Oligodendrocytes
Magt1	1.81e-275	0.72514	0.276	0.053	3.05e-271	Astrocytes
Dtl	0	0.724919	0.44	0.111	0	GNPs
Sema6a	0	0.724639	0.658	0.348	0	GNs
Rin2	0	0.724195	0.299	0.014	0	Microglia
Tgfbr2	0	0.724189	0.309	0.006	0	Microglia
Qpct	0	0.723208	0.324	0.014	0	Oligodendrocytes
Npm3	0	0.722897	0.595	0.218	0	GNPs
Kif5c	1.65e-284	0.72249	0.715	0.498	2.79e-280	GABAergic interneuron
Nhlh2	0	0.721897	0.809	0.527	0	GABAergic interneuron
Scoc	9.91e-129	0.721792	0.525	0.271	1.67e-124	Purkinje cells
Knstrn	0	0.721637	0.368	0.069	0	GNPs
1500009L16Rik	1.24e-46	0.721629	0.358	0.12	2.1e-42	Fibroblasts
AI854517	2.43e-132	0.721602	0.507	0.276	4.1e-128	Astrocytes
Podxl2	1.18e-169	0.721511	0.89	0.663	1.99e-165	Purkinje cells
Eef1a2	0	0.721255	0.261	0.026	0	Purkinje cells
Cers2	6.82e-61	0.721054	0.414	0.146	1.15e-56	Oligodendrocytes
Tnfrsf1a	3.12e-138	0.72032	0.293	0.036	5.26e-134	Fibroblasts
Pcdh7	7.35e-298	0.719706	0.372	0.034	1.24e-293	Oligodendrocytes
St18	0	0.719359	0.474	0.181	0	GNs
Fermt3	0	0.719098	0.303	0.005	0	Microglia
Gm2a	1.07e-111	0.717657	0.453	0.113	1.81e-107	Oligodendrocytes
Tcf12	5.86e-158	0.717043	0.659	0.324	9.9e-154	GABAergic progenitor
Tubb6	0	0.717018	0.287	0.026	0	Microglia
Atp6v0e	6.4e-62	0.716913	0.75	0.467	1.08e-57	Oligodendrocytes
Cyfip2	2.78e-67	0.71691	0.392	0.127	4.7e-63	Oligodendrocytes
Dpysl2	4.15e-145	0.716591	0.828	0.589	7.01e-141	Purkinje cells
Hmgn5	0	0.716424	0.524	0.148	0	GNPs
Hmgb1	0	0.71615	0.996	0.967	0	GNPs
Polr3h	7.65e-33	0.715893	0.397	0.146	1.29e-28	Ciliated cells
Dnajc9	0	0.71578	0.587	0.21	0	GNPs
2700094K13Rik	0	0.715552	0.917	0.661	0	GNPs
Sgpl1	8.84e-167	0.714894	0.402	0.103	1.49e-162	Microglia
Bmp2k	0	0.71476	0.299	0.026	0	Microglia
Sorbs2	6.24e-45	0.713842	0.27	0.121	1.05e-40	Unipolar brush cells
Oser1	5.94e-63	0.713518	0.504	0.278	1e-58	Microglia
Iqcg	0	0.713243	0.255	0.004	0	Ciliated cells
Ppp1r18	1.24e-141	0.712897	0.466	0.151	2.09e-137	Microglia
Rel	0	0.712548	0.289	0.029	0	Microglia
Tnfsf12	0	0.712386	0.27	0.008	0	Fibroblasts
3632451O06Rik	9.84e-261	0.712192	0.354	0.036	1.66e-256	Oligodendrocytes
Ncan	9.39e-72	0.71213	0.254	0.111	1.59e-67	Astrocytes
Cbarp	0	0.711639	0.302	0.044	0	Purkinje cells
Tmem176a	0	0.711596	0.271	0.013	0	Microglia
Chadl	0	0.711388	0.259	0.023	0	Purkinje cells
Mcm6	0	0.71134	0.378	0.07	0	GNPs
Apbb1ip	0	0.711114	0.271	0.021	0	Microglia
Tapbp	0	0.710734	0.347	0.038	0	Microglia
Nfat5	1.92e-65	0.710186	0.425	0.128	3.25e-61	Fibroblasts
Nrg1	0	0.710161	0.262	0.033	0	Purkinje cells
Trip6	3.64e-170	0.709515	0.284	0.028	6.15e-166	Fibroblasts
Wwp1	1.75e-180	0.70842	0.356	0.078	2.96e-176	Microglia
Tmem37	0	0.708014	0.287	0.003	0	Microglia
Fez1	6.54e-21	0.707992	0.544	0.343	1.11e-16	Ciliated cells
Sdf2l1	1.82e-115	0.707752	0.43	0.149	3.08e-111	Microglia
Tspan3	3.31e-60	0.707139	0.791	0.57	5.59e-56	Oligodendrocytes
Pak3	1.36e-143	0.707065	0.37	0.13	2.3e-139	Purkinje cells
Gm10709	8.83e-140	0.706801	0.922	0.435	1.49e-135	Unipolar brush cells
Ift20	2.02e-18	0.706744	0.51	0.337	3.41e-14	Ciliated cells
Rasgef1b	3.5e-243	0.706354	0.304	0.045	5.91e-239	Microglia
PISD	5.56e-125	0.706195	0.371	0.146	9.39e-121	Purkinje cells
Ncam2	0	0.706135	0.318	0.012	0	Oligodendrocytes
Rab34	9.22e-51	0.706042	0.46	0.178	1.56e-46	Fibroblasts
Spag6l	0	0.705436	0.255	0.003	0	Ciliated cells
Tmcc3	9.63e-157	0.705372	0.36	0.059	1.63e-152	Oligodendrocytes
Snhg12	9.14e-156	0.705327	0.416	0.15	1.54e-151	Purkinje cells
Dalrd3	3.69e-45	0.705017	0.351	0.096	6.24e-41	Ciliated cells
Hey1	0	0.704957	0.422	0.123	0	GNPs
Kank1	0	0.704416	0.306	0.008	0	Oligodendrocytes
Fhl2	3.67e-195	0.703983	0.252	0.02	6.2e-191	Fibroblasts
Zic5	1.11e-42	0.703851	0.601	0.499	1.87e-38	Unipolar brush cells
Kdelr3	0	0.703717	0.275	0.023	0	GABAergic progenitor
Aldh7a1	3.38e-91	0.703627	0.323	0.062	5.72e-87	Fibroblasts
Slc15a3	0	0.703247	0.265	0.002	0	Microglia
Dnajc15	8.33e-16	0.702441	0.439	0.271	1.41e-11	Ciliated cells
Slc9a9	0	0.702164	0.251	0.004	0	Microglia
Arvcf	1.49e-112	0.701906	0.285	0.03	2.51e-108	Ciliated cells
Atoh1	0	0.701789	0.301	0.034	0	GNPs
Jam3	1.07e-94	0.701379	0.423	0.115	1.8e-90	Oligodendrocytes
Myl12a	4.95e-41	0.701082	0.698	0.467	8.36e-37	Fibroblasts
Prdx1	1.43e-93	0.70054	0.902	0.646	2.41e-89	Microglia
Shc1	3.88e-154	0.700315	0.264	0.027	6.56e-150	Fibroblasts
Tex14	0	0.70025	0.388	0.119	0	GNs
Gm12166	2.69e-227	0.700221	0.28	0.04	4.55e-223	Microglia
Lgals3	7.87e-298	0.700102	0.276	0.011	1.33e-293	Ciliated cells
Mfsd1	1e-182	0.700074	0.414	0.101	1.69e-178	Microglia
Pcdh11x	6.38e-205	0.699529	0.309	0.034	1.08e-200	Oligodendrocytes
Cap1	3.81e-159	0.699089	0.403	0.103	6.44e-155	Microglia
Blcap	1.43e-145	0.698715	0.403	0.15	2.42e-141	Purkinje cells
Mxd3	0	0.698485	0.346	0.055	0	GNPs
Slc7a8	0	0.698424	0.313	0.014	0	Microglia
Eid1	4.06e-163	0.698116	0.743	0.46	6.86e-159	Purkinje cells
Cited1	5.83e-12	0.697599	0.276	0.14	9.85e-08	Ciliated cells
Spef1	1.44e-72	0.696547	0.251	0.035	2.42e-68	Ciliated cells
Tspan15	3.44e-115	0.696363	0.293	0.051	5.81e-111	Oligodendrocytes
Psph	3.24e-25	0.696344	0.372	0.152	5.47e-21	Ciliated cells
Dtymk	0	0.696108	0.723	0.358	0	GNPs
Limd2	5.64e-102	0.695283	0.675	0.364	9.52e-98	Microglia
Rsph9	6.37e-56	0.695121	0.268	0.049	1.07e-51	Ciliated cells
Ddt	5.64e-103	0.694356	0.455	0.257	9.53e-99	Astrocytes
Pdcd4	7.69e-21	0.694185	0.426	0.255	1.3e-16	Oligodendrocytes
Cln8	2.32e-216	0.693814	0.385	0.078	3.93e-212	Microglia
Ube3a	1.31e-136	0.693624	0.702	0.448	2.21e-132	Purkinje cells
Ppdpf	8.44e-161	0.693359	0.759	0.484	1.43e-156	Purkinje cells
Srek1ip1	5.88e-34	0.692905	0.448	0.169	9.92e-30	Ciliated cells
Pon2	2.01e-288	0.692746	0.362	0.054	3.4e-284	Microglia
Uhrf1	0	0.69228	0.39	0.069	0	GNPs
Gm1673	7.92e-241	0.69194	0.976	0.856	1.34e-236	Purkinje cells
Hspe1	1.27e-196	0.691748	0.895	0.727	2.15e-192	Astrocytes
Inpp5d	0	0.69092	0.274	0.001	0	Microglia
Cenpe	0	0.690695	0.295	0.04	0	GNPs
Tmem141	0	0.68982	0.322	0.029	0	Microglia
Secisbp2l	8.36e-35	0.689684	0.306	0.119	1.41e-30	Oligodendrocytes
Ebf3	1.82e-90	0.689542	0.522	0.315	3.07e-86	Purkinje cells
Prkcd	0	0.688764	0.304	0.01	0	Microglia
Eif4ebp1	1.57e-190	0.688701	0.394	0.087	2.66e-186	Microglia
Msmo1	2.18e-46	0.687782	0.464	0.205	3.69e-42	Oligodendrocytes
Tgfb1i1	6.32e-195	0.686897	0.252	0.019	1.07e-190	Fibroblasts
Pttg1	0	0.686556	0.341	0.111	0	GNPs
Anks1b	2.39e-75	0.686355	0.41	0.123	4.03e-71	Oligodendrocytes
Efnb1	4.66e-67	0.686031	0.349	0.089	7.87e-63	Fibroblasts
Snx3	6.65e-81	0.686026	0.741	0.515	1.12e-76	Microglia
Adcyap1r1	4.26e-227	0.685769	0.252	0.052	7.2e-223	Astrocytes
Fam46a	0	0.685635	0.258	0.014	0	Microglia
Gm42418	7.12e-15	0.685506	0.551	0.421	1.2e-10	Fibroblasts
Sqstm1	1.6e-63	0.685213	0.416	0.194	2.71e-59	Microglia
Mmp14	6.52e-70	0.685054	0.331	0.079	1.1e-65	Fibroblasts
Adamts1	3.27e-61	0.684398	0.308	0.075	5.52e-57	Fibroblasts
Fat1	3.47e-48	0.683785	0.335	0.082	5.87e-44	Ciliated cells
H2afj	1.85e-86	0.683495	0.709	0.446	3.13e-82	Microglia
Ap2a1	4.26e-56	0.683359	0.428	0.164	7.19e-52	Oligodendrocytes
Pdgfa	1.04e-119	0.682578	0.36	0.071	1.75e-115	Oligodendrocytes
Rap1gap	0	0.681997	0.331	0.011	0	Oligodendrocytes
Chmp2b	2.57e-120	0.681618	0.353	0.136	4.33e-116	Purkinje cells
Nudc	6.25e-05	0.681432	0.515	0.515	1	Ciliated cells
Txn1	4.09e-19	0.679781	0.816	0.769	6.9e-15	Ciliated cells
Lsm5	0	0.678645	0.808	0.443	0	GNPs
Rnh1	6.94e-172	0.678296	0.369	0.085	1.17e-167	Microglia
Dusp6	2.33e-142	0.678192	0.362	0.092	3.93e-138	Microglia
Inpp4a	1.05e-109	0.678056	0.288	0.099	1.77e-105	Purkinje cells
Nucks1	0	0.677472	0.773	0.463	0	GNPs
Fkbp7	1.51e-82	0.677454	0.299	0.058	2.56e-78	Fibroblasts
2900079G21Rik	0	0.677237	0.275	0.056	0	GNs
Ebi3	0	0.676161	0.263	0.004	0	Microglia
Oat	1.77e-156	0.676155	0.313	0.103	2.98e-152	Astrocytes
Chgb	0	0.675556	0.379	0.132	0	GNs
Stmn3	0	0.675444	0.951	0.74	0	GNs
Pxdc1	0	0.675186	0.259	0.005	0	Oligodendrocytes
Palld	0	0.675082	0.317	0.043	0	GABAergic progenitor
Acot7	3.01e-129	0.674238	0.382	0.148	5.08e-125	Purkinje cells
Calu	9.1e-36	0.673692	0.437	0.207	1.54e-31	Fibroblasts
Taldo1	6.88e-31	0.672681	0.709	0.528	1.16e-26	Oligodendrocytes
Ap1b1	6.94e-192	0.672602	0.336	0.066	1.17e-187	Microglia
Gpc6	4.46e-57	0.672533	0.32	0.087	7.54e-53	Fibroblasts
Atp2b2	7.61e-151	0.672443	0.289	0.081	1.29e-146	Purkinje cells
Nptn	6.29e-157	0.671793	0.348	0.109	1.06e-152	Purkinje cells
Arpc1a	1.68e-27	0.670149	0.687	0.51	2.84e-23	Oligodendrocytes
Phyhipl	5.65e-61	0.669721	0.392	0.133	9.53e-57	Oligodendrocytes
1700003F12Rik	0	0.669199	0.259	0.005	0	Microglia
Tmed3	8.25e-46	0.668343	0.405	0.152	1.39e-41	Fibroblasts
Trib1	1.56e-122	0.665561	0.338	0.093	2.63e-118	Microglia
Il6ra	0	0.66554	0.281	0.005	0	Microglia
Ndufv3	2.61e-158	0.664821	0.841	0.616	4.4e-154	Purkinje cells
Irf5	0	0.664453	0.258	0.001	0	Microglia
Tk1	0	0.664384	0.331	0.043	0	GNPs
Gm28050	1.45e-23	0.664359	0.264	0.157	2.45e-19	Unipolar brush cells
Hfe	0	0.663912	0.253	0.004	0	Microglia
Pcna	0	0.663832	0.46	0.16	0	GNPs
Pnp	7.55e-282	0.663452	0.299	0.038	1.28e-277	Microglia
Ralb	0	0.663367	0.33	0.035	0	Microglia
Mfsd2a	0	0.662863	0.279	0.01	0	Oligodendrocytes
Dlg2	3.44e-170	0.662862	0.254	0.059	5.81e-166	Purkinje cells
Cdc25b	3.37e-209	0.662825	0.412	0.119	5.69e-205	GABAergic progenitor
Stxbp1	0	0.662543	0.545	0.258	0	GNs
A930011G23Rik	0	0.662406	0.345	0.095	0	GNs
Celf5	3.18e-161	0.662156	0.347	0.107	5.37e-157	Purkinje cells
Fabp3	7.5e-231	0.661854	0.319	0.068	1.27e-226	Purkinje cells
Tmem106a	0	0.661852	0.253	0.004	0	Microglia
Hmha1	0	0.661626	0.274	0.001	0	Microglia
Dnajb1	6.85e-12	0.6606	0.317	0.229	1.16e-07	Microglia
Sgol1	0	0.660291	0.329	0.043	0	GNPs
Adgrl1	2.55e-123	0.659371	0.5	0.252	4.31e-119	Purkinje cells
Sft2d1	2.11e-121	0.659139	0.326	0.09	3.57e-117	Microglia
Ank2	1.06e-132	0.659073	0.573	0.297	1.8e-128	Purkinje cells
Pgp	2.04e-58	0.6587	0.626	0.307	3.44e-54	Oligodendrocytes
Golga7	2.83e-41	0.658511	0.619	0.359	4.78e-37	Oligodendrocytes
Rab3c	4.88e-120	0.658431	0.335	0.123	8.24e-116	Purkinje cells
Prex1	1.64e-166	0.658218	0.256	0.068	2.77e-162	Astrocytes
Ctdsp2	4.92e-54	0.657357	0.367	0.113	8.3e-50	Fibroblasts
9330179D12Rik	0	0.657094	0.295	0.045	0	GABAergic progenitor
Cdca7	0	0.656885	0.323	0.048	0	GNPs
Slc19a1	1.45e-86	0.65688	0.261	0.044	2.44e-82	Fibroblasts
Dmrtb1	0	0.656414	0.266	0.009	0	Oligodendrocytes
Rtkn	0	0.656289	0.3	0.015	0	Oligodendrocytes
Wwp2	1.25e-206	0.656107	0.313	0.055	2.11e-202	Microglia
Dpm3	3.13e-38	0.655803	0.616	0.362	5.28e-34	Fibroblasts
Efcab2	1.84e-76	0.655444	0.289	0.043	3.11e-72	Ciliated cells
5730559C18Rik	0	0.654495	0.322	0.02	0	Oligodendrocytes
Ptk7	9.09e-78	0.654259	0.32	0.069	1.53e-73	Fibroblasts
Fam229b	2.42e-36	0.654008	0.335	0.098	4.09e-32	Ciliated cells
2010320M18Rik	2.16e-35	0.653354	0.31	0.088	3.65e-31	Ciliated cells
Prkar2b	9.17e-126	0.653302	0.328	0.115	1.55e-121	Purkinje cells
Rbfox2	2.19e-297	0.653273	0.711	0.454	3.69e-293	GABAergic interneuron
Hdgf	0	0.653143	0.855	0.556	0	GNPs
Tmsb10	0	0.652848	1	0.995	0	Purkinje cells
Gdi1	0	0.651819	0.612	0.312	0	GNs
Ppp3ca	0	0.651762	0.779	0.527	0	GNs
Gmnn	0	0.651473	0.37	0.066	0	GNPs
Lrp1b	9.87e-87	0.651245	0.453	0.129	1.67e-82	Oligodendrocytes
Anp32e	0	0.651205	0.737	0.399	0	GNPs
Fnbp1l	3.02e-111	0.651156	0.577	0.341	5.09e-107	Purkinje cells
Zic1	0	0.651152	0.944	0.793	0	GNs
Fbxo7	2.86e-191	0.650377	0.347	0.046	4.84e-187	Oligodendrocytes
H2-Ke6	1.34e-94	0.650224	0.462	0.268	2.26e-90	Astrocytes
Rbms2	3.6e-54	0.64994	0.29	0.075	6.08e-50	Fibroblasts
Kcnip3	6.48e-40	0.649919	0.356	0.149	1.09e-35	Oligodendrocytes
Fam69b	7.92e-117	0.649799	0.405	0.175	1.34e-112	Purkinje cells
Fam64a	0	0.649514	0.313	0.065	0	GNPs
Draxin	0	0.649197	0.356	0.065	0	GNPs
Ppp1r14b	2.32e-20	0.649058	0.813	0.757	3.92e-16	Oligodendrocytes
Pde1c	2.64e-77	0.648395	0.501	0.313	4.47e-73	Purkinje cells
Eef1d	9.49e-45	0.648341	0.742	0.481	1.6e-40	Fibroblasts
Dkk3	0	0.64762	0.26	0.019	0	GABAergic progenitor
M6pr	7.85e-110	0.647487	0.447	0.166	1.33e-105	Microglia
Camk2n2	1.31e-116	0.647453	0.414	0.179	2.21e-112	Purkinje cells
Rad51ap1	0	0.647404	0.339	0.053	0	GNPs
Dscam	0	0.647088	0.313	0.016	0	Oligodendrocytes
Ier2	1.39e-152	0.646955	0.63	0.448	2.35e-148	GABAergic interneuron
Jund	0	0.646231	0.702	0.577	0	GNs
Cmtm3	1.66e-53	0.646062	0.323	0.092	2.81e-49	Fibroblasts
Wsb2	1.77e-141	0.645934	0.411	0.158	2.99e-137	Purkinje cells
Fli1	0	0.645921	0.264	0.001	0	Microglia
Arhgdia	1.54e-84	0.645543	0.696	0.45	2.6e-80	Microglia
Acyp1	1.64e-12	0.645049	0.364	0.204	2.77e-08	Ciliated cells
Ocel1	1.22e-278	0.644735	0.253	0.037	2.05e-274	Purkinje cells
Apc2	0	0.644313	0.422	0.135	0	GNs
App	0	0.644032	0.69	0.434	0	GNs
Mrps7	1.78e-41	0.643856	0.595	0.349	3.01e-37	Oligodendrocytes
Kcnk2	0	0.643496	0.359	0.115	0	GNs
Gyg	0	0.643434	0.277	0.027	0	Microglia
Abhd4	2.44e-208	0.642766	0.254	0.057	4.12e-204	Astrocytes
Tbxas1	0	0.642149	0.267	0.001	0	Microglia
Metrnl	1.37e-250	0.641776	0.253	0.03	2.32e-246	Microglia
Cacna2d1	1.48e-28	0.641725	0.365	0.243	2.49e-24	Unipolar brush cells
Gmpr	6.22e-161	0.641688	0.264	0.019	1.05e-156	Ciliated cells
Bex1	2.75e-123	0.641444	0.672	0.404	4.64e-119	Purkinje cells
Amz1	0	0.641394	0.282	0.009	0	Oligodendrocytes
Adrbk2	1.71e-201	0.641222	0.451	0.138	2.88e-197	GABAergic progenitor
Gcsh	7.8e-99	0.64122	0.499	0.301	1.32e-94	Astrocytes
Aurkb	0	0.641086	0.292	0.035	0	GNPs
Calm1	0	0.640951	0.993	0.927	0	GNs
Pcca	3.52e-39	0.640514	0.375	0.143	5.94e-35	Fibroblasts
Hist1h1e	0	0.639781	0.436	0.17	0	GNPs
Snrpf	0	0.639761	0.94	0.692	0	GNPs
Polg	4.01e-67	0.638935	0.351	0.103	6.78e-63	Oligodendrocytes
Lig1	0	0.638515	0.394	0.114	0	GNPs
Fhl1	1.25e-20	0.638492	0.364	0.166	2.12e-16	Ciliated cells
Gnaq	3.81e-96	0.638084	0.481	0.267	6.44e-92	Purkinje cells
Cetn2	4.05e-17	0.637873	0.464	0.286	6.84e-13	Ciliated cells
Rcn1	8.47e-35	0.637684	0.557	0.309	1.43e-30	Fibroblasts
Atf4	5.69e-37	0.637353	0.612	0.539	9.61e-33	Unipolar brush cells
Tspan12	4.15e-150	0.637173	0.309	0.045	7e-146	Oligodendrocytes
Hmgcs1	2.01e-27	0.637011	0.574	0.359	3.4e-23	Oligodendrocytes
Klc1	0	0.636032	0.662	0.389	0	GNs
Tmem9b	5.4e-63	0.635905	0.561	0.237	9.12e-59	Oligodendrocytes
Lyar	0	0.635813	0.563	0.219	0	GNPs
Tmem64	2.89e-87	0.635795	0.27	0.045	4.88e-83	Fibroblasts
Akr1b3	2.33e-130	0.635492	0.392	0.116	3.93e-126	Microglia
Peli1	1.21e-19	0.635365	0.547	0.382	2.05e-15	Oligodendrocytes
Prkcq	0	0.634048	0.304	0.018	0	Oligodendrocytes
Slc50a1	7.72e-47	0.633533	0.334	0.106	1.3e-42	Fibroblasts
Impdh2	0	0.633377	0.644	0.298	0	GNPs
Rimklb	1.27e-143	0.633305	0.327	0.103	2.15e-139	Purkinje cells
Nde1	0	0.633063	0.333	0.056	0	GNPs
Sox1	0	0.632891	0.254	0.018	0	GABAergic progenitor
Peli2	0	0.632738	0.505	0.246	0	GNs
Kbtbd11	3.14e-120	0.631258	0.301	0.112	5.3e-116	Astrocytes
Sdc2	4.48e-59	0.631217	0.255	0.056	7.56e-55	Fibroblasts
2310039H08Rik	4.34e-41	0.630917	0.449	0.193	7.34e-37	Fibroblasts
Ccnl1	1.46e-68	0.630352	0.588	0.33	2.47e-64	Microglia
Rcan2	0	0.630333	0.255	0.046	0	GABAergic interneuron
Cadps2	0	0.630259	0.411	0.194	0	GNs
Snap23	8.8e-248	0.629584	0.289	0.04	1.49e-243	Microglia
Hipk2	1.23e-91	0.629503	0.435	0.122	2.09e-87	Oligodendrocytes
Rap2a	4.14e-48	0.629175	0.331	0.114	7e-44	Oligodendrocytes
Maff	3.41e-125	0.628225	0.264	0.058	5.77e-121	Microglia
Grhpr	7.38e-53	0.627357	0.272	0.053	1.25e-48	Ciliated cells
Thtpa	2.37e-299	0.627319	0.421	0.169	4e-295	GABAergic interneuron
Reln	0	0.626884	0.546	0.284	0	GNs
Rfx3	3.04e-30	0.626435	0.322	0.103	5.14e-26	Ciliated cells
Rnmt	0	0.62542	0.696	0.443	0	GNs
Ctnnd2	3.31e-124	0.625418	0.344	0.123	5.59e-120	Purkinje cells
Sh3gl2	8.52e-256	0.625185	0.506	0.256	1.44e-251	GABAergic interneuron
Acadl	6.51e-61	0.625011	0.305	0.075	1.1e-56	Fibroblasts
Phactr3	3.78e-115	0.624635	0.396	0.085	6.38e-111	Oligodendrocytes
Fbxo5	0	0.623664	0.304	0.044	0	GNPs
Ptprs	0	0.623446	0.772	0.544	0	GNs
Gna13	5.44e-76	0.62328	0.465	0.214	9.19e-72	Microglia
Irf2bpl	6.18e-119	0.622927	0.392	0.155	1.04e-114	Purkinje cells
Cmtm6	0	0.622566	0.305	0.03	0	Microglia
Celsr2	1.06e-133	0.622063	0.627	0.32	1.78e-129	GABAergic progenitor
Ndrg1	0	0.621667	0.267	0.022	0	GABAergic progenitor
Grina	0	0.621431	0.523	0.245	0	GNs
Pde4b	8.72e-288	0.620346	0.315	0.026	1.47e-283	Oligodendrocytes
Esco2	0	0.6192	0.28	0.029	0	GNPs
Hist3h2a	1.01e-189	0.618803	0.5	0.279	1.71e-185	GABAergic interneuron
Arl8a	7.56e-115	0.618765	0.51	0.258	1.28e-110	Purkinje cells
Ezr	3.13e-16	0.618041	0.54	0.378	5.29e-12	Ciliated cells
Zbtb18	4.12e-241	0.618037	0.654	0.421	6.97e-237	GABAergic interneuron
Rhoa	7.45e-85	0.617526	0.747	0.496	1.26e-80	Microglia
Wasf1	2.43e-68	0.617261	0.518	0.195	4.11e-64	Oligodendrocytes
Sdc3	2.86e-117	0.61707	0.346	0.128	4.84e-113	Purkinje cells
Fkbp3	0	0.617021	0.874	0.604	0	GNPs
Rnf208	5.25e-127	0.616958	0.313	0.103	8.86e-123	Purkinje cells
Slc22a23	0	0.616624	0.282	0.016	0	Oligodendrocytes
Lmnb1	0	0.616578	0.647	0.33	0	GNPs
Serpinb6a	4.24e-71	0.615809	0.308	0.114	7.15e-67	Microglia
Map3k8	0	0.615765	0.269	0.02	0	Microglia
E130114P18Rik	1.44e-119	0.615557	0.667	0.363	2.44e-115	GABAergic progenitor
Slc35b2	2.17e-60	0.615456	0.527	0.222	3.66e-56	Oligodendrocytes
Sp5	5.09e-192	0.614496	0.336	0.145	8.59e-188	GABAergic interneuron
Cdc42ep3	3.28e-200	0.613684	0.339	0.146	5.55e-196	GABAergic interneuron
Cnpy2	1.4e-31	0.613411	0.645	0.438	2.36e-27	Fibroblasts
Serinc5	3.2e-168	0.612779	0.311	0.041	5.4e-164	Oligodendrocytes
Eml4	4.22e-31	0.612169	0.337	0.141	7.13e-27	Fibroblasts
Ung	0	0.61138	0.268	0.058	0	GNPs
Cox6c	2.39e-73	0.61073	0.994	0.977	4.04e-69	Fibroblasts
Sp3os	6.39e-29	0.610706	0.377	0.138	1.08e-24	Ciliated cells
Tmod2	1.78e-105	0.610391	0.492	0.263	3.01e-101	Purkinje cells
Ccdc173	5.23e-89	0.610347	0.259	0.031	8.83e-85	Ciliated cells
Nckap1l	0	0.610325	0.254	0.001	0	Microglia
Krcc1	1.4e-97	0.610286	0.295	0.122	2.36e-93	Astrocytes
Psat1	8.58e-50	0.610201	0.462	0.349	1.45e-45	Astrocytes
Pbx1	7.34e-68	0.610187	0.523	0.355	1.24e-63	Purkinje cells
Elovl1	1.73e-108	0.610129	0.261	0.043	2.92e-104	Oligodendrocytes
Ndn	8.12e-237	0.608948	0.678	0.472	1.37e-232	GABAergic interneuron
Mis18bp1	0	0.608411	0.286	0.036	0	GNPs
Tm7sf3	4.06e-107	0.608173	0.351	0.074	6.86e-103	Oligodendrocytes
Dag1	1.53e-99	0.607997	0.332	0.148	2.58e-95	Astrocytes
Paics	0	0.607959	0.554	0.226	0	GNPs
Hras	2.32e-113	0.607879	0.475	0.227	3.92e-109	Purkinje cells
Ino80b	1.6e-27	0.607794	0.397	0.159	2.69e-23	Ciliated cells
Lcorl	4.7e-84	0.607453	0.446	0.134	7.93e-80	Oligodendrocytes
Map2k5	9.3e-190	0.606883	0.429	0.135	1.57e-185	GABAergic progenitor
Cfap36	2e-14	0.606492	0.427	0.263	3.38e-10	Ciliated cells
Rab8b	2.38e-228	0.606214	0.311	0.048	4.01e-224	Microglia
Clmp	0	0.606076	0.547	0.296	0	GNs
Tspan4	1.42e-233	0.60593	0.418	0.183	2.39e-229	GABAergic interneuron
Apbb1	0	0.605609	0.64	0.369	0	GNs
Ghr	7.74e-81	0.605275	0.255	0.044	1.31e-76	Fibroblasts
Gnaz	1.8e-108	0.604965	0.319	0.119	3.04e-104	Purkinje cells
Stat3	4.66e-266	0.604627	0.394	0.089	7.87e-262	GABAergic progenitor
Prdm8	0	0.604626	0.371	0.147	0	GNs
Snrpn	5.67e-126	0.60456	0.791	0.571	9.57e-122	Purkinje cells
2020-03-02	4.49e-39	0.603925	0.367	0.139	7.58e-35	Fibroblasts
Josd2	4.55e-38	0.602306	0.401	0.177	7.68e-34	Oligodendrocytes
Ids	7.36e-149	0.601914	0.272	0.072	1.24e-144	Purkinje cells
Trappc2l	2.3e-27	0.601762	0.482	0.394	3.89e-23	Unipolar brush cells
Hist1h2ae	0	0.600875	0.257	0.038	0	GNPs
Tjp1	8.97e-48	0.600723	0.27	0.072	1.52e-43	Fibroblasts
Odc1	0	0.600681	0.746	0.4	0	GNPs
Pabpc1	0	0.599901	0.934	0.705	0	GNPs
Samd14	6.8e-27	0.599832	0.352	0.232	1.15e-22	Unipolar brush cells
Ifnar2	6.21e-207	0.599699	0.323	0.058	1.05e-202	Microglia
Hnrnpf	0	0.599631	0.844	0.556	0	GNPs
Map4	1.15e-100	0.598861	0.386	0.173	1.94e-96	Purkinje cells
Fam3c	1.88e-55	0.598417	0.39	0.138	3.18e-51	Oligodendrocytes
Sptbn2	1.14e-109	0.597664	0.279	0.094	1.93e-105	Purkinje cells
Cystm1	1.35e-25	0.597435	0.423	0.177	2.29e-21	Ciliated cells
Egfl7	5.39e-87	0.597103	0.251	0.071	9.1e-83	Microglia
Galk1	1.58e-37	0.596326	0.368	0.112	2.66e-33	Ciliated cells
Hmgn3	4.63e-98	0.595371	0.632	0.433	7.81e-94	Astrocytes
Pttg1ip	3.38e-43	0.594935	0.349	0.122	5.72e-39	Fibroblasts
Stx7	7.05e-105	0.594933	0.547	0.31	1.19e-100	Purkinje cells
Nrbp2	2.01e-54	0.594317	0.255	0.045	3.4e-50	Ciliated cells
Zfand5	4.39e-34	0.594251	0.543	0.43	7.42e-30	Unipolar brush cells
Samd10	6.22e-108	0.594222	0.317	0.117	1.05e-103	Purkinje cells
Sh3glb1	3.3e-89	0.593676	0.776	0.5	5.58e-85	Microglia
Afap1l2	0	0.593491	0.264	0.005	0	Oligodendrocytes
Sema6d	4.42e-120	0.593193	0.312	0.118	7.47e-116	Astrocytes
Pak4	7.57e-49	0.592851	0.293	0.094	1.28e-44	Oligodendrocytes
Dbf4	0	0.592756	0.333	0.068	0	GNPs
Calr	2.89e-50	0.592696	0.827	0.599	4.87e-46	Oligodendrocytes
Smco4	0	0.592656	0.31	0.043	0	GNPs
Fuca2	0	0.592635	0.259	0.019	0	Microglia
Slbp	0	0.592572	0.525	0.244	0	GNPs
Hells	0	0.592433	0.322	0.065	0	GNPs
Pold4	1.45e-156	0.591868	0.309	0.066	2.45e-152	Microglia
Kifap3	2.97e-87	0.591859	0.503	0.297	5.01e-83	Purkinje cells
Taf6l	2.29e-127	0.591459	0.379	0.109	3.86e-123	Microglia
Sdf2	1.51e-25	0.591417	0.455	0.253	2.55e-21	Fibroblasts
Kdelr1	7.02e-34	0.591317	0.551	0.306	1.19e-29	Fibroblasts
Bad	1.9e-33	0.591067	0.457	0.221	3.2e-29	Fibroblasts
Camkk2	8.91e-124	0.590925	0.29	0.091	1.5e-119	Purkinje cells
Tmem178	4.18e-184	0.590796	0.529	0.324	7.07e-180	GABAergic interneuron
Dlgap4	6.55e-96	0.590437	0.538	0.312	1.11e-91	Purkinje cells
Wdr26	5.33e-88	0.590418	0.478	0.203	8.99e-84	Microglia
Arid5b	0	0.590304	0.315	0.043	0	GABAergic progenitor
Pafah1b3	2.29e-32	0.589906	0.574	0.493	3.87e-28	Unipolar brush cells
Spred1	7.72e-129	0.589542	0.251	0.078	1.3e-124	Astrocytes
Hpcal1	1.35e-22	0.588949	0.295	0.187	2.28e-18	Unipolar brush cells
Eps15	1.49e-138	0.588571	0.255	0.076	2.52e-134	Astrocytes
Snx8	2.93e-183	0.587874	0.293	0.053	4.94e-179	Microglia
Scarb2	2.92e-126	0.58728	0.358	0.1	4.92e-122	Microglia
Atp1a1	3.99e-10	0.586414	0.418	0.291	6.74e-06	Ciliated cells
Zfos1	3.7e-35	0.586135	0.617	0.54	6.25e-31	Unipolar brush cells
Mns1	1.47e-22	0.585983	0.305	0.115	2.49e-18	Ciliated cells
Camk2b	2.33e-144	0.585771	0.265	0.071	3.94e-140	Purkinje cells
Tspan6	8.77e-49	0.585696	0.586	0.297	1.48e-44	Oligodendrocytes
Rab6a	0	0.584793	0.676	0.436	0	GNs
Foxp4	1.8e-122	0.584709	0.262	0.078	3.03e-118	Purkinje cells
Hs6st2	0	0.584574	0.305	0.037	0	GABAergic progenitor
Fchsd2	6.05e-93	0.584381	0.356	0.083	1.02e-88	Oligodendrocytes
Mif	1.47e-17	0.583881	0.933	0.874	2.48e-13	Ciliated cells
Nsg2	7.79e-114	0.58361	0.707	0.468	1.32e-109	Purkinje cells
Degs1	1.35e-84	0.583605	0.376	0.097	2.29e-80	Oligodendrocytes
Usmg5	4.76e-138	0.583418	0.908	0.797	8.04e-134	Purkinje cells
Slc6a6	2.08e-106	0.582924	0.403	0.134	3.51e-102	Microglia
Actl6b	0	0.582895	0.464	0.197	0	GNs
Cadm1	0	0.582439	0.431	0.128	0	GNPs
Skap2	0	0.582168	0.289	0.026	0	Microglia
Gnb4	2.23e-65	0.581973	0.41	0.133	3.77e-61	Oligodendrocytes
2010107G23Rik	7.43e-96	0.581713	0.346	0.148	1.26e-91	Purkinje cells
2210013O21Rik	1.58e-84	0.581529	0.478	0.277	2.67e-80	Purkinje cells
Arxes1	8.02e-67	0.581278	0.414	0.134	1.36e-62	Oligodendrocytes
2020-09-08	8.92e-116	0.581138	0.309	0.055	1.51e-111	Oligodendrocytes
Tpt1	1.24e-71	0.580693	1	0.998	2.09e-67	Fibroblasts
Ctnnb1	1.27e-63	0.580376	0.493	0.354	2.15e-59	Astrocytes
Casc5	0	0.580218	0.269	0.028	0	GNPs
Arpc3	1.07e-74	0.579545	0.767	0.551	1.81e-70	Microglia
Tubb5	1.91e-158	0.579492	1	0.993	3.23e-154	Unipolar brush cells
Wwtr1	5.01e-233	0.579413	0.255	0.012	8.45e-229	Ciliated cells
Cfap20	1.6e-15	0.579342	0.444	0.265	2.7e-11	Ciliated cells
Ifngr2	7.09e-107	0.578974	0.334	0.128	1.2e-102	Purkinje cells
Serp1	2.14e-57	0.578695	0.653	0.423	3.61e-53	Microglia
Dnph1	0	0.577597	0.33	0.055	0	GNPs
Prdx6	0	0.577505	0.672	0.358	0	GNPs
Tmbim6	4.3e-74	0.577188	0.686	0.436	7.26e-70	Microglia
Adipor1	1.77e-70	0.576455	0.544	0.292	2.99e-66	Microglia
Comt	1.53e-30	0.576276	0.446	0.223	2.58e-26	Fibroblasts
Sipa1	0	0.576194	0.255	0.013	0	Microglia
Slc15a2	0	0.575955	0.298	0.042	0	GABAergic progenitor
Trappc6a	9.76e-22	0.575632	0.385	0.166	1.65e-17	Ciliated cells
2020-03-06	1.17e-35	0.5755	0.334	0.125	1.97e-31	Fibroblasts
Stx4a	3.51e-39	0.575161	0.343	0.122	5.93e-35	Fibroblasts
Adgrl3	5.97e-77	0.574876	0.316	0.141	1.01e-72	Purkinje cells
Pygb	6e-62	0.574639	0.259	0.042	1.01e-57	Ciliated cells
Mien1	1.64e-96	0.573366	0.661	0.463	2.77e-92	Purkinje cells
Cox7b	2.02e-125	0.573158	0.884	0.737	3.42e-121	Purkinje cells
Ube2s	0	0.573027	0.869	0.798	0	GNPs
Tacc3	0	0.571792	0.298	0.051	0	GNPs
G3bp1	0	0.57117	0.722	0.402	0	GNPs
Tusc2	8.47e-88	0.570738	0.389	0.19	1.43e-83	Purkinje cells
Mpp1	8.3e-202	0.570304	0.29	0.048	1.4e-197	Microglia
Wdfy1	1.1e-105	0.570106	0.299	0.105	1.85e-101	Purkinje cells
Igsf21	0	0.569354	0.524	0.28	0	GNs
Atp6v0b	0	0.568891	0.709	0.464	0	GNs
D430042O09Rik	1.4e-34	0.56876	0.264	0.067	2.37e-30	Ciliated cells
Capzb	2.25e-81	0.567493	0.769	0.55	3.81e-77	Microglia
Nhlh1	0	0.567482	0.348	0.13	0	GNs
Slc6a1	7.99e-126	0.566933	0.336	0.059	1.35e-121	Oligodendrocytes
Rab13	6e-43	0.566596	0.296	0.09	1.01e-38	Fibroblasts
Mpst	4e-66	0.56608	0.346	0.192	6.75e-62	Astrocytes
Tacc2	2.5e-181	0.56535	0.48	0.269	4.22e-177	GABAergic interneuron
Smarca2	3.58e-76	0.564918	0.424	0.23	6.05e-72	Purkinje cells
Hirip3	0	0.563959	0.363	0.087	0	GNPs
Itgb1	2.19e-26	0.56382	0.428	0.228	3.69e-22	Fibroblasts
Tpst2	1.22e-90	0.562751	0.349	0.118	2.07e-86	Microglia
Tuba1c	2.56e-119	0.562703	0.325	0.085	4.32e-115	Microglia
Hjurp	0	0.562582	0.399	0.124	0	GNPs
Ckap2l	0	0.562288	0.275	0.037	0	GNPs
Inpp5f	1.17e-83	0.561843	0.362	0.17	1.98e-79	Purkinje cells
Clic1	0	0.561157	0.786	0.58	0	GNs
Oscp1	5.37e-32	0.56111	0.264	0.072	9.07e-28	Ciliated cells
Wdr34	3.44e-31	0.560666	0.289	0.084	5.81e-27	Ciliated cells
Tgfa	0	0.560436	0.264	0.003	0	Oligodendrocytes
Fuca1	7.14e-75	0.560298	0.532	0.267	1.21e-70	Microglia
Clcn4	0	0.560255	0.574	0.333	0	GNs
Dync2li1	8.75e-38	0.560005	0.268	0.065	1.48e-33	Ciliated cells
Nudcd2	0	0.559782	0.524	0.221	0	GNPs
Parp6	0	0.559734	0.497	0.243	0	GNs
Ift74	4.2e-17	0.559588	0.322	0.147	7.09e-13	Ciliated cells
Lsm2	0	0.559473	0.692	0.387	0	GNPs
Pde6d	1.09e-07	0.558995	0.347	0.244	0.00183876	Ciliated cells
Hmgn1	0	0.55833	0.996	0.922	0	GNPs
Neto2	6.29e-76	0.558117	0.274	0.111	1.06e-71	Purkinje cells
Prmt2	1.63e-80	0.55805	0.415	0.218	2.75e-76	Purkinje cells
Trp53i11	0	0.558009	0.757	0.506	0	GNs
Chchd7	2.11e-23	0.557419	0.416	0.231	3.56e-19	Fibroblasts
Rnf13	4.69e-97	0.55685	0.43	0.159	7.92e-93	Microglia
Snap91	8.66e-102	0.556732	0.312	0.118	1.46e-97	Purkinje cells
Pnrc1	7.88e-47	0.556455	0.519	0.297	1.33e-42	Microglia
Mxd4	4.79e-27	0.556421	0.405	0.2	8.08e-23	Fibroblasts
Pkd2	1.12e-46	0.556382	0.284	0.079	1.89e-42	Fibroblasts
Hdlbp	3.66e-28	0.556174	0.378	0.177	6.19e-24	Fibroblasts
Hs2st1	7.03e-11	0.556173	0.264	0.137	1.19e-06	Ciliated cells
Tmem50a	1.26e-73	0.555898	0.634	0.37	2.12e-69	Microglia
Ppil1	0	0.555806	0.43	0.135	0	GNPs
2020-09-02	2.53e-58	0.555123	0.523	0.209	4.28e-54	Oligodendrocytes
Klf7	0	0.554963	0.693	0.441	0	GNs
Kif22	0	0.554731	0.287	0.048	0	GNPs
Cuedc1	2.22e-22	0.554723	0.406	0.175	3.76e-18	Ciliated cells
Pax6	0	0.553837	0.913	0.72	0	GNs
Uncx	0	0.553772	0.678	0.43	0	GNs
Serinc1	0	0.553158	0.609	0.383	0	GNs
Slc16a6	8.45e-100	0.552381	0.318	0.094	1.43e-95	Microglia
Tpm3-rs7	9.81e-64	0.552259	0.384	0.164	1.66e-59	Microglia
Hacd1	2.33e-58	0.551985	0.541	0.225	3.93e-54	Oligodendrocytes
Bex4	0	0.551847	0.625	0.314	0	GNPs
Mmp16	1.76e-37	0.551382	0.32	0.127	2.97e-33	Oligodendrocytes
Sash1	4.17e-173	0.550993	0.275	0.032	7.04e-169	Oligodendrocytes
Cald1	1.59e-22	0.550589	0.674	0.497	2.69e-18	Fibroblasts
Urm1	5.84e-45	0.550238	0.493	0.222	9.87e-41	Oligodendrocytes
Sptssa	5.81e-75	0.549964	0.637	0.517	9.81e-71	Astrocytes
Hps4	6.24e-110	0.549737	0.279	0.091	1.05e-105	GABAergic progenitor
Dhcr24	1.51e-40	0.54972	0.313	0.114	2.55e-36	Oligodendrocytes
Rfc4	0	0.549718	0.411	0.128	0	GNPs
Arl6ip1	1.23e-231	0.549512	0.557	0.438	2.07e-227	GNPs
Dynlt3	2.07e-94	0.549124	0.349	0.078	3.5e-90	Oligodendrocytes
Cenpw	0	0.549097	0.404	0.123	0	GNPs
Tln1	6.01e-73	0.549091	0.46	0.274	1.02e-68	Purkinje cells
Dlgap1	2.2e-55	0.549017	0.419	0.15	3.71e-51	Oligodendrocytes
Nap1l1	0	0.548806	0.917	0.682	0	GNPs
Slc35f1	1.43e-200	0.548773	0.306	0.033	2.41e-196	Oligodendrocytes
Fam213b	0	0.548466	0.469	0.273	0	GNs
Tmem205	2.97e-33	0.547496	0.296	0.107	5.02e-29	Fibroblasts
Cpe	0	0.547136	0.698	0.462	0	GNs
Cmip	4.85e-79	0.546642	0.369	0.18	8.19e-75	Purkinje cells
Surf4	2.42e-29	0.546417	0.378	0.17	4.08e-25	Fibroblasts
Aup1	3.93e-85	0.546168	0.393	0.15	6.64e-81	Microglia
Fam216a	2.53e-15	0.545496	0.439	0.259	4.28e-11	Ciliated cells
Macf1	6.36e-70	0.545471	0.41	0.229	1.07e-65	Purkinje cells
Pgam1	1.21e-70	0.545196	0.651	0.533	2.05e-66	Astrocytes
Serpini1	7.88e-35	0.54503	0.261	0.149	1.33e-30	Purkinje cells
Myeov2	4.96e-19	0.544492	0.858	0.711	8.38e-15	Ciliated cells
Ctxn1	3.99e-40	0.544294	0.707	0.672	6.75e-36	Unipolar brush cells
Nudt21	0	0.544238	0.782	0.468	0	GNPs
Prdx4	0	0.544051	0.596	0.299	0	GNPs
Atp1a3	3.51e-85	0.543898	0.352	0.158	5.93e-81	Purkinje cells
Dhfr	0	0.543789	0.308	0.065	0	GNPs
Atp6v1a	9.62e-65	0.543667	0.43	0.197	1.62e-60	Microglia
Shfm1	5.09e-27	0.543592	0.929	0.888	8.59e-23	Ciliated cells
Srsf7	0	0.542358	0.815	0.541	0	GNPs
Plppr3	0	0.542285	0.425	0.177	0	GNs
Irf2bp2	8.01e-32	0.541782	0.27	0.093	1.35e-27	Fibroblasts
Pepd	3.07e-152	0.540716	0.294	0.061	5.18e-148	Microglia
Hsd17b12	1.49e-35	0.540589	0.518	0.268	2.51e-31	Oligodendrocytes
Gdpd1	1.05e-166	0.539964	0.542	0.344	1.78e-162	GABAergic interneuron
Daglb	1.25e-148	0.53956	0.311	0.068	2.11e-144	Microglia
Ssbp2	6.56e-68	0.539482	0.385	0.224	1.11e-63	Astrocytes
Rbm3	0	0.539247	0.99	0.942	0	GNPs
Enho	2.83e-67	0.538995	0.318	0.16	4.78e-63	Astrocytes
Mad2l2	0	0.538742	0.429	0.153	0	GNPs
Csf2ra	3.79e-199	0.538657	0.291	0.048	6.4e-195	Microglia
Cdkn2c	0	0.538348	0.365	0.109	0	GNPs
Sgip1	9.62e-262	0.538346	0.324	0.114	1.62e-257	GABAergic interneuron
Sec62	2.65e-26	0.538232	0.666	0.499	4.48e-22	Fibroblasts
Zic4	1.17e-05	0.537277	0.561	0.511	0.197498	Ciliated cells
Atxn7l3b	3.8e-66	0.537066	0.83	0.813	6.41e-62	Unipolar brush cells
Nhp2	0	0.536981	0.663	0.362	0	GNPs
Fam117b	1.07e-97	0.536886	0.256	0.086	1.8e-93	Purkinje cells
Mapk3	5.39e-22	0.536547	0.349	0.187	9.1e-18	Oligodendrocytes
Incenp	0	0.536519	0.282	0.05	0	GNPs
Tmem167	1.5e-19	0.53651	0.601	0.459	2.52e-15	Fibroblasts
Cox8a	1.88e-58	0.536166	0.997	0.98	3.17e-54	Fibroblasts
Mapre2	2.17e-06	0.53607	0.331	0.238	0.0366125	Ciliated cells
Ptms	3.33e-164	0.536059	0.984	0.837	5.63e-160	Purkinje cells
Fdps	1.58e-20	0.535957	0.518	0.334	2.67e-16	Oligodendrocytes
Coro1b	1.8e-68	0.535738	0.428	0.192	3.04e-64	Microglia
Scmh1	0	0.535414	0.433	0.214	0	GNs
Ttc28	3.09e-09	0.535324	0.296	0.251	5.22e-05	Unipolar brush cells
Ctnna2	1.18e-81	0.534819	0.287	0.116	1.99e-77	Purkinje cells
Gpr137b-ps	5.3e-88	0.534516	0.3	0.093	8.95e-84	Microglia
1500011K16Rik	1.19e-62	0.533846	0.403	0.232	2.02e-58	Purkinje cells
Nek1	2.1e-30	0.533512	0.259	0.071	3.55e-26	Ciliated cells
Osbpl1a	9.84e-41	0.533406	0.286	0.099	1.66e-36	Oligodendrocytes
Capns1	4.45e-21	0.533022	0.443	0.266	7.52e-17	Fibroblasts
Dtnbp1	5.8e-82	0.532864	0.38	0.145	9.8e-78	Microglia
Cyb5a	1.11e-37	0.532847	0.599	0.332	1.88e-33	Oligodendrocytes
Ubl5	4.75e-27	0.53278	0.929	0.839	8.02e-23	Ciliated cells
Nr2f1	6.26e-10	0.532147	0.494	0.337	1.06e-05	Ciliated cells
Uqcr10	4.93e-119	0.53172	0.885	0.766	8.32e-115	Purkinje cells
2610301B20Rik	3.86e-32	0.531589	0.297	0.085	6.51e-28	Ciliated cells
Akap13	5.43e-102	0.530698	0.313	0.09	9.18e-98	Microglia
Capza2	4.32e-50	0.53049	0.71	0.52	7.29e-46	Microglia
Gar1	0	0.530456	0.493	0.199	0	GNPs
Mcm5	0	0.530061	0.323	0.074	0	GNPs
Dusp10	0	0.52847	0.262	0.064	0	GABAergic interneuron
Zeb1	8.6e-20	0.528057	0.481	0.306	1.45e-15	Fibroblasts
Pcmtd1	2.4e-55	0.527872	0.419	0.151	4.05e-51	Oligodendrocytes
Ptpro	1.14e-222	0.527853	0.259	0.022	1.92e-218	Oligodendrocytes
Plppr1	0	0.527748	0.467	0.257	0	GNs
Canx	6.64e-40	0.527517	0.655	0.387	1.12e-35	Oligodendrocytes
Myl6	0	0.527032	0.935	0.792	0	GNs
Emc7	6.44e-40	0.527007	0.536	0.272	1.09e-35	Oligodendrocytes
Ankra2	1.49e-67	0.526972	0.35	0.179	2.52e-63	Purkinje cells
Prim1	0	0.526932	0.323	0.071	0	GNPs
Idh2	3.42e-101	0.526813	0.599	0.333	5.78e-97	GABAergic progenitor
Eln	3.78e-23	0.526639	0.261	0.102	6.38e-19	Fibroblasts
Mageh1	7.49e-40	0.526545	0.489	0.233	1.26e-35	Oligodendrocytes
Rfc1	0	0.526506	0.44	0.172	0	GNPs
Egfr	4.16e-149	0.52513	0.321	0.093	7.02e-145	GABAergic progenitor
Dtx1	3.75e-86	0.524907	0.271	0.104	6.33e-82	Purkinje cells
Tox3	2.57e-112	0.524825	0.515	0.236	4.35e-108	GABAergic progenitor
Map1lc3a	0	0.524208	0.884	0.691	0	GNs
Tfdp2	0	0.524133	0.506	0.219	0	GNPs
Rgs3	9.43e-98	0.523935	0.262	0.068	1.59e-93	Microglia
Uqcc2	1.33e-97	0.52389	0.767	0.592	2.25e-93	Purkinje cells
Acadm	1.19e-27	0.523815	0.322	0.107	2.01e-23	Ciliated cells
Mgst3	0	0.523684	0.485	0.261	0	GNs
Pmm1	2.05e-79	0.52363	0.387	0.196	3.47e-75	Purkinje cells
Nop58	0	0.523565	0.487	0.199	0	GNPs
Snx6	3.15e-32	0.523524	0.447	0.289	5.31e-28	Microglia
Mad2l1	0	0.523345	0.296	0.051	0	GNPs
Tnrc18	1.08e-18	0.523269	0.28	0.109	1.82e-14	Ciliated cells
Eef1b2	0	0.523268	0.956	0.842	0	GNPs
Gabarapl1	1.35e-77	0.523201	0.436	0.24	2.28e-73	Purkinje cells
Ckap5	4.42e-16	0.52315	0.343	0.169	7.47e-12	Ciliated cells
Wdr60	8.72e-44	0.523042	0.259	0.055	1.47e-39	Ciliated cells
Mcm2	0	0.522862	0.304	0.069	0	GNPs
Plxnb2	0	0.522555	0.465	0.181	0	GNPs
Eif1b	6.54e-38	0.522544	0.764	0.531	1.1e-33	Oligodendrocytes
Dock9	0	0.52247	0.257	0.012	0	Oligodendrocytes
Cby1	9.32e-11	0.52218	0.427	0.276	1.57e-06	Ciliated cells
Npdc1	0	0.522123	0.699	0.473	0	GNs
1700025G04Rik	1.15e-10	0.521939	0.277	0.22	1.94e-06	Unipolar brush cells
Map2	3.67e-74	0.52186	0.583	0.398	6.2e-70	Purkinje cells
Klc2	0	0.521795	0.343	0.13	0	GNs
Map9	2.19e-73	0.521683	0.288	0.125	3.7e-69	Purkinje cells
0610012G03Rik	2.61e-60	0.521611	0.724	0.515	4.41e-56	Microglia
Wdr1	9.83e-62	0.521492	0.433	0.206	1.66e-57	Microglia
Zdhhc2	8.49e-83	0.520935	0.297	0.065	1.43e-78	Oligodendrocytes
Aida	5.88e-130	0.520847	0.479	0.198	9.93e-126	GABAergic progenitor
Mycbp2	1.37e-68	0.519868	0.481	0.303	2.31e-64	Purkinje cells
Uqcc3	3.03e-20	0.519293	0.463	0.284	5.11e-16	Fibroblasts
Cxx1a	8.57e-70	0.519085	0.439	0.254	1.45e-65	Purkinje cells
Amdhd2	2.18e-107	0.518414	0.3	0.081	3.68e-103	Microglia
Nfkbib	8.33e-47	0.51825	0.331	0.116	1.41e-42	Oligodendrocytes
Fnip1	2.53e-114	0.518192	0.287	0.072	4.28e-110	Microglia
Hspb11	3.14e-24	0.518137	0.405	0.206	5.3e-20	Fibroblasts
Laptm4b	7.35e-85	0.517888	0.306	0.068	1.24e-80	Oligodendrocytes
Sptan1	2.99e-60	0.517509	0.397	0.233	5.05e-56	Purkinje cells
Bcap31	1.85e-23	0.517055	0.367	0.185	3.12e-19	Fibroblasts
9330159F19Rik	3.61e-68	0.516475	0.262	0.111	6.09e-64	Purkinje cells
Nudt14	2.89e-31	0.516333	0.285	0.081	4.89e-27	Ciliated cells
Rnaseh2c	0	0.51629	0.578	0.284	0	GNPs
Pfdn5	1.16e-72	0.516112	0.883	0.882	1.96e-68	Unipolar brush cells
Bpgm	3.76e-47	0.515959	0.491	0.214	6.36e-43	Oligodendrocytes
Tcf3	0	0.515795	0.556	0.253	0	GNPs
Reep2	0	0.515554	0.316	0.113	0	GNs
Nfkb1	2.81e-122	0.515444	0.253	0.055	4.75e-118	Microglia
Pak1	2.71e-85	0.514842	0.32	0.134	4.57e-81	Purkinje cells
Tacc1	2.9e-176	0.514696	0.273	0.047	4.89e-172	Microglia
Fam174a	3.44e-57	0.51458	0.381	0.169	5.82e-53	Microglia
Hint2	2e-15	0.514537	0.481	0.291	3.37e-11	Ciliated cells
Gng2	6.05e-62	0.514509	0.61	0.461	1.02e-57	Purkinje cells
Cd63	0	0.514252	0.927	0.777	0	GNPs
Gria2	0	0.512715	0.584	0.382	0	GNs
Tmed10	1.19e-18	0.512188	0.534	0.371	2.01e-14	Fibroblasts
Sel1l	3.83e-48	0.512067	0.351	0.123	6.47e-44	Oligodendrocytes
Arpc5	5.6e-62	0.511935	0.741	0.534	9.46e-58	Microglia
Mef2a	1.29e-88	0.511628	0.339	0.112	2.18e-84	Microglia
Scg5	0	0.511577	0.689	0.468	0	GNs
Pth1r	0	0.510764	0.258	0.026	0	GABAergic progenitor
Rab5c	2.46e-60	0.510676	0.594	0.352	4.15e-56	Microglia
Rabac1	0	0.510453	0.588	0.372	0	GNs
Actb	0	0.51017	1	0.994	0	GNs
Kif1a	1.68e-70	0.510114	0.468	0.283	2.84e-66	Purkinje cells
Sapcd2	1.81e-30	0.510095	0.291	0.121	3.06e-26	Oligodendrocytes
Spock2	1.69e-88	0.509064	0.275	0.101	2.85e-84	Purkinje cells
Ddr1	3.93e-16	0.50902	0.347	0.168	6.64e-12	Ciliated cells
Ank3	0	0.508371	0.615	0.412	0	GNs
Abhd14a	8.63e-22	0.508264	0.368	0.156	1.46e-17	Ciliated cells
Ssr4	2.36e-25	0.508245	0.701	0.543	3.99e-21	Fibroblasts
Ago1	1.19e-124	0.507621	0.39	0.142	2.01e-120	GABAergic progenitor
Tpi1	1e-06	0.506388	0.649	0.626	0.0169018	Ciliated cells
Eif3e	1.55e-55	0.506343	0.844	0.857	2.61e-51	Unipolar brush cells
Cdc37l1	1.44e-48	0.506226	0.349	0.121	2.44e-44	Oligodendrocytes
Ttc9b	6.11e-90	0.506168	0.702	0.488	1.03e-85	Purkinje cells
Ppp1r11	3.63e-13	0.505934	0.548	0.375	6.13e-09	Ciliated cells
Aamdc	5.18e-26	0.505848	0.326	0.141	8.75e-22	Fibroblasts
Jph4	1.81e-97	0.505584	0.285	0.102	3.05e-93	Purkinje cells
Toporsos	1.03e-20	0.50546	0.272	0.096	1.74e-16	Ciliated cells
1810043H04Rik	1.16e-19	0.505426	0.481	0.248	1.97e-15	Ciliated cells
Gm9843	4.09e-56	0.505227	0.665	0.462	6.91e-52	Microglia
Bsg	8.53e-30	0.504882	0.85	0.777	1.44e-25	Fibroblasts
Psmc3ip	0	0.504713	0.303	0.066	0	GNPs
Adam9	4.58e-123	0.504255	0.291	0.047	7.74e-119	Oligodendrocytes
Adgrb3	2.18e-56	0.504078	0.345	0.189	3.67e-52	Purkinje cells
Idh1	0	0.503305	0.456	0.233	0	GNs
Evi5	5.28e-18	0.503168	0.36	0.16	8.92e-14	Ciliated cells
Gm9844	2.27e-67	0.503152	0.487	0.308	3.84e-63	Purkinje cells
Atp6v1e1	0	0.503104	0.535	0.327	0	GNs
Arrb2	6.31e-73	0.502877	0.375	0.15	1.07e-68	Microglia
Nfib	0	0.502643	0.974	0.875	0	GNs
Rassf4	1.32e-92	0.50211	0.53	0.279	2.24e-88	GABAergic progenitor
Gstm5	6.53e-51	0.501851	0.55	0.452	1.1e-46	Astrocytes
Itgb3bp	0	0.501802	0.354	0.093	0	GNPs
Nlgn2	7.9e-59	0.501308	0.392	0.128	1.33e-54	Oligodendrocytes
Cmpk1	2.73e-83	0.50127	0.636	0.441	4.62e-79	Purkinje cells
Map1lc3b	0	0.501228	0.885	0.701	0	GNs
Atat1	1.16e-68	0.501226	0.514	0.327	1.96e-64	Purkinje cells
Cox7a2l	5.62e-72	0.500759	0.897	0.896	9.49e-68	Unipolar brush cells
Lingo1	0	0.500754	0.416	0.214	0	GNs
Enah	6.95e-15	0.500706	0.519	0.331	1.17e-10	Ciliated cells
Fam162a	1.52e-06	0.499739	0.498	0.403	0.0257451	Ciliated cells
Ndufa1	1.3e-83	0.499698	0.766	0.614	2.2e-79	Purkinje cells
Lztfl1	5.15e-19	0.499667	0.349	0.188	8.69e-15	Fibroblasts
Scand1	1.52e-21	0.499646	0.736	0.587	2.57e-17	Fibroblasts
Tcf19	0	0.499202	0.252	0.048	0	GNPs
Iqgap1	6.07e-44	0.498584	0.311	0.147	1.03e-39	Microglia
Pdia3	6.03e-18	0.498459	0.525	0.367	1.02e-13	Fibroblasts
Sec61b	2.53e-27	0.497756	0.703	0.733	4.27e-23	Unipolar brush cells
Prkacb	1.23e-62	0.497567	0.301	0.145	2.08e-58	Purkinje cells
Rasl11b	2.97e-117	0.497391	0.314	0.102	5.01e-113	GABAergic progenitor
Mcm3	0	0.496924	0.265	0.048	0	GNPs
Ppm1h	0	0.49685	0.309	0.117	0	GNs
Gm10073	3.47e-20	0.496789	0.581	0.407	5.86e-16	Fibroblasts
Srp14	4.69e-31	0.496691	0.684	0.69	7.91e-27	Unipolar brush cells
Smdt1	1.01e-33	0.496637	0.721	0.743	1.7e-29	Unipolar brush cells
Dynll1	5.18e-40	0.496353	0.962	0.914	8.74e-36	Oligodendrocytes
Rnf26	0	0.496346	0.361	0.117	0	GNPs
Macrod2	7.26e-60	0.496051	0.37	0.209	1.23e-55	Purkinje cells
Snrpg	0	0.495877	0.952	0.771	0	GNPs
Calm2	0	0.495755	0.999	0.97	0	GNs
Gas1	0	0.495129	0.254	0.058	0	GNPs
Sesn3	5.5e-69	0.494465	0.28	0.132	9.28e-65	Astrocytes
Etfa	1.53e-97	0.494394	0.505	0.25	2.58e-93	GABAergic progenitor
Ctsf	4.75e-81	0.494366	0.316	0.103	8.03e-77	Microglia
Rragc	1.18e-82	0.49429	0.374	0.136	1.99e-78	Microglia
Ankrd12	9.78e-71	0.493901	0.5	0.299	1.65e-66	Purkinje cells
Papss1	1e-38	0.493813	0.489	0.234	1.7e-34	Oligodendrocytes
Tmem216	9.92e-24	0.493528	0.28	0.093	1.67e-19	Ciliated cells
Atp6v1f	2.55e-59	0.493443	0.781	0.598	4.3e-55	Microglia
Ptbp1	0	0.493343	0.416	0.154	0	GNPs
Lrrtm3	9.38e-88	0.493087	0.295	0.061	1.58e-83	Oligodendrocytes
Clasp2	3.51e-72	0.492936	0.286	0.122	5.94e-68	Purkinje cells
Atp6ap2	2.32e-61	0.492375	0.479	0.244	3.91e-57	Microglia
Use1	7.89e-21	0.492305	0.625	0.456	1.33e-16	Fibroblasts
Nagk	3.21e-69	0.491768	0.27	0.115	5.42e-65	Purkinje cells
Sri	2.4e-22	0.491272	0.434	0.242	4.05e-18	Fibroblasts
Snap47	5.14e-65	0.490977	0.354	0.184	8.68e-61	Purkinje cells
Tnrc6c	5.96e-66	0.490609	0.447	0.265	1.01e-61	Purkinje cells
Snap25	0	0.489411	0.471	0.29	0	GNs
Lhfpl4	3.12e-65	0.489036	0.277	0.124	5.27e-61	Purkinje cells
Nav2	0	0.488951	0.568	0.366	0	GNs
Celf3	0	0.488518	0.373	0.161	0	GNs
Sae1	0	0.488257	0.499	0.223	0	GNPs
Wrb	1.7e-62	0.488218	0.273	0.124	2.86e-58	Purkinje cells
Fam173a	1.61e-13	0.487987	0.368	0.197	2.72e-09	Ciliated cells
Tshz2	1.72e-18	0.487617	0.314	0.238	2.9e-14	Purkinje cells
Dtd1	1.85e-47	0.48687	0.378	0.14	3.12e-43	Oligodendrocytes
H2afy	0	0.486834	0.868	0.695	0	GNPs
Lbr	0	0.48682	0.359	0.109	0	GNPs
Trio	5.93e-51	0.486679	0.304	0.095	1e-46	Oligodendrocytes
Tmem121	8.49e-35	0.486063	0.399	0.178	1.43e-30	Oligodendrocytes
Eci2	9.2e-19	0.485957	0.545	0.383	1.55e-14	Fibroblasts
Mrpl42	0	0.485908	0.655	0.36	0	GNPs
Kctd13	8.03e-58	0.485693	0.349	0.192	1.36e-53	Purkinje cells
Vldlr	1.76e-95	0.484936	0.284	0.054	2.97e-91	Oligodendrocytes
Slc38a1	3.23e-06	0.484281	0.452	0.386	0.0545716	Ciliated cells
Orai1	1.66e-161	0.484251	0.267	0.048	2.8e-157	Microglia
Atp5e	1.71e-30	0.48424	0.996	0.961	2.89e-26	Ciliated cells
Prkcz	4.22e-59	0.484035	0.311	0.087	7.13e-55	Oligodendrocytes
Nmral1	3.18e-111	0.483937	0.451	0.192	5.37e-107	GABAergic progenitor
Ssrp1	0	0.483868	0.623	0.335	0	GNPs
Lamtor1	1.93e-45	0.4838	0.604	0.416	3.27e-41	Microglia
Mab21l1	0	0.483777	0.532	0.337	0	GNs
Neu1	6.87e-78	0.483584	0.278	0.087	1.16e-73	Microglia
Gprasp1	1.1e-59	0.483292	0.296	0.143	1.85e-55	Purkinje cells
Otud7b	1.53e-70	0.482754	0.288	0.07	2.58e-66	Oligodendrocytes
Slc29a1	0	0.482705	0.622	0.394	0	GNPs
Atp5g3	5.87e-82	0.482298	0.785	0.66	9.91e-78	Purkinje cells
Rabep1	7.66e-58	0.481815	0.369	0.209	1.29e-53	Purkinje cells
Cmc2	0	0.48175	0.372	0.124	0	GNPs
Hnrnpd	0	0.481324	0.671	0.381	0	GNPs
Timm8b	5.03e-25	0.481074	0.652	0.66	8.49e-21	Unipolar brush cells
Sypl	5.36e-89	0.480854	0.343	0.11	9.05e-85	Microglia
Gpr85	6.16e-54	0.480696	0.377	0.225	1.04e-49	Purkinje cells
Zfp622	6.37e-33	0.480545	0.323	0.17	1.08e-28	Microglia
Bola1	9.25e-10	0.480434	0.418	0.294	1.56e-05	Ciliated cells
Sec61g	2.2e-44	0.480107	0.979	0.942	3.72e-40	Fibroblasts
Iffo1	6.73e-70	0.479582	0.336	0.09	1.14e-65	Oligodendrocytes
Ppt1	1.15e-58	0.479027	0.389	0.176	1.94e-54	Microglia
9530068E07Rik	2.68e-17	0.478933	0.358	0.201	4.53e-13	Fibroblasts
Atp5k	9.9e-102	0.478774	0.875	0.76	1.67e-97	Purkinje cells
Dkc1	0	0.478335	0.361	0.122	0	GNPs
Ezh2	0	0.478263	0.56	0.288	0	GNPs
Fam110a	6.5e-09	0.478158	0.317	0.278	0.000109777	Unipolar brush cells
Msi2	7.11e-12	0.478	0.46	0.292	1.2e-07	Ciliated cells
Dusp8	1.96e-70	0.477678	0.392	0.202	3.32e-66	Purkinje cells
Gm17750	0	0.47736	0.773	0.578	0	GNs
Scamp5	1.25e-66	0.477305	0.342	0.096	2.11e-62	Oligodendrocytes
Ndufa7	1.38e-18	0.476999	0.849	0.75	2.34e-14	Ciliated cells
Rbbp7	0	0.476512	0.525	0.252	0	GNPs
Tmem256	2.22e-71	0.476242	0.792	0.733	3.75e-67	Astrocytes
Bcl10	1.55e-32	0.476106	0.372	0.214	2.62e-28	Microglia
Syt11	0	0.475998	0.685	0.488	0	GNs
Fdft1	0	0.475717	0.416	0.247	0	GNs
Kif5a	3.8e-63	0.475509	0.281	0.128	6.42e-59	Purkinje cells
Trim59	0	0.475125	0.322	0.096	0	GNPs
Robo2	2.08e-42	0.47453	0.348	0.21	3.52e-38	Purkinje cells
Atp9a	2.08e-63	0.474327	0.371	0.201	3.51e-59	Purkinje cells
Syne2	7.83e-87	0.474092	0.469	0.235	1.32e-82	GABAergic progenitor
Gnb2l1	0	0.473371	0.981	0.912	0	GNPs
Ldhb	1.15e-168	0.473301	0.695	0.527	1.94e-164	GABAergic interneuron
Ldha	1.22e-48	0.473114	0.607	0.505	2.06e-44	Astrocytes
Bola3	1.02e-13	0.472718	0.423	0.244	1.72e-09	Ciliated cells
Nrn1	0	0.472492	0.567	0.292	0	GNPs
Smap2	7.44e-83	0.472444	0.357	0.125	1.26e-78	Microglia
Cadm3	0	0.472406	0.412	0.218	0	GNs
Ggct	7.03e-132	0.472108	0.261	0.036	1.19e-127	Oligodendrocytes
Hprt	8.53e-42	0.471933	0.504	0.304	1.44e-37	Microglia
Mrpl14	2.25e-60	0.471216	0.522	0.361	3.79e-56	Purkinje cells
Mycl	3.72e-143	0.47115	0.425	0.238	6.29e-139	GABAergic interneuron
Ube2e3	3.05e-31	0.47103	0.772	0.794	5.14e-27	Unipolar brush cells
Ddah2	0	0.470924	0.981	0.879	0	GNs
Dpysl5	3.55e-64	0.470909	0.368	0.192	5.99e-60	Purkinje cells
Plekho1	1.44e-60	0.4706	0.36	0.151	2.44e-56	Microglia
Gins2	0	0.469054	0.259	0.053	0	GNPs
Abi2	2.33e-54	0.469018	0.381	0.223	3.93e-50	Purkinje cells
Alyref	0	0.468873	0.465	0.23	0	GNPs
Lima1	3.41e-63	0.468784	0.297	0.079	5.76e-59	Oligodendrocytes
BC029214	5.33e-56	0.467825	0.418	0.253	9.01e-52	Purkinje cells
Pcbd2	2.05e-93	0.467687	0.254	0.066	3.47e-89	Microglia
Dnajc3	2.98e-12	0.467424	0.28	0.138	5.04e-08	Ciliated cells
Lynx1	0	0.467263	0.263	0.082	0	GNs
Wbp5	8.37e-26	0.467138	0.856	0.756	1.41e-21	Fibroblasts
Gm561	8.35e-56	0.467007	0.36	0.203	1.41e-51	Purkinje cells
Tpm3	2.23e-47	0.466604	0.612	0.412	3.77e-43	Microglia
Arhgap5	2.95e-13	0.466411	0.335	0.168	4.98e-09	Ciliated cells
Dhx32	0	0.466093	0.404	0.163	0	GNPs
Ptp4a3	1.2e-152	0.466088	0.251	0.045	2.03e-148	Microglia
2810428I15Rik	3.01e-67	0.465812	0.642	0.483	5.08e-63	Purkinje cells
Smim15	5.47e-41	0.465766	0.311	0.193	9.24e-37	Astrocytes
4930402H24Rik	6.27e-16	0.465715	0.377	0.18	1.06e-11	Ciliated cells
Ppp2r5b	0	0.465595	0.34	0.148	0	GNs
Ap1s2	0	0.465282	0.405	0.217	0	GNs
Hdgfrp3	2.73e-54	0.464747	0.507	0.354	4.62e-50	Purkinje cells
Aplp2	5.11e-23	0.464568	0.469	0.268	8.63e-19	Fibroblasts
Mis18a	0	0.464129	0.32	0.091	0	GNPs
Chmp4b	2.85e-48	0.463949	0.571	0.348	4.82e-44	Microglia
1110001J03Rik	1.58e-09	0.463756	0.447	0.458	2.67e-05	Unipolar brush cells
Rad21	0	0.463467	0.468	0.226	0	GNPs
Bok	0	0.463307	0.596	0.332	0	GNPs
Psmb10	1.08e-65	0.463095	0.269	0.116	1.83e-61	Purkinje cells
Flna	2.86e-16	0.463049	0.276	0.138	4.84e-12	Fibroblasts
Cflar	2.52e-131	0.462752	0.282	0.062	4.26e-127	Microglia
Rac1	1.75e-54	0.462707	0.747	0.517	2.96e-50	Microglia
Ncapd2	0	0.462628	0.298	0.081	0	GNPs
Hsp90b1	5.05e-43	0.46242	0.601	0.403	8.53e-39	Microglia
Pim3	7.27e-18	0.462351	0.43	0.27	1.23e-13	Oligodendrocytes
Crlf2	1.71e-102	0.462311	0.262	0.065	2.88e-98	Microglia
Gm8730	6.32e-30	0.462271	0.962	0.843	1.07e-25	Fibroblasts
Ktn1	1.8e-24	0.462225	0.574	0.378	3.04e-20	Oligodendrocytes
Prox1	2.02e-131	0.462123	0.321	0.101	3.42e-127	GABAergic progenitor
Synpr	0	0.461985	0.322	0.165	0	GNs
Mob1a	5.33e-115	0.461851	0.271	0.064	9.01e-111	Microglia
Nacc2	1.44e-134	0.461699	0.259	0.035	2.44e-130	Oligodendrocytes
Rundc3a	0	0.461489	0.575	0.378	0	GNs
Pbx4	8.04e-09	0.461388	0.251	0.132	0.000135777	Ciliated cells
Mcm7	0	0.461037	0.46	0.202	0	GNPs
Rwdd3	0	0.460998	0.262	0.095	0	GNs
Ak2	0	0.460951	0.444	0.193	0	GNPs
Tspyl4	3.8e-54	0.460777	0.32	0.169	6.42e-50	Purkinje cells
Ttyh3	4.62e-41	0.460397	0.374	0.259	7.8e-37	Astrocytes
Rnaseh2b	0	0.460339	0.442	0.189	0	GNPs
Chd7	0	0.460106	0.815	0.644	0	GNs
Anapc13	2.8e-12	0.460073	0.736	0.634	4.73e-08	Ciliated cells
Cenpq	0	0.459992	0.279	0.058	0	GNPs
Cited2	2.16e-61	0.459965	0.453	0.333	3.65e-57	GABAergic interneuron
Ssr3	6.87e-15	0.459686	0.51	0.363	1.16e-10	Fibroblasts
Myo1b	1.41e-22	0.459634	0.296	0.13	2.38e-18	Fibroblasts
Sufu	2.01e-132	0.459362	0.314	0.097	3.4e-128	GABAergic progenitor
Vasp	6.33e-51	0.458618	0.366	0.167	1.07e-46	Microglia
Nphp1	1.85e-14	0.458139	0.259	0.11	3.12e-10	Ciliated cells
1700086L19Rik	1.38e-60	0.458086	0.259	0.063	2.32e-56	Oligodendrocytes
Btbd9	7.57e-28	0.45797	0.318	0.142	1.28e-23	Oligodendrocytes
Znrf1	1.79e-55	0.457725	0.368	0.21	3.03e-51	Purkinje cells
Ndufb2	1.76e-81	0.457507	0.773	0.632	2.96e-77	Purkinje cells
Itsn1	0	0.457065	0.36	0.212	0	GNs
Hmgcr	2.92e-29	0.456992	0.399	0.192	4.93e-25	Oligodendrocytes
Pkib	4.22e-100	0.456721	0.268	0.069	7.13e-96	Microglia
Malat1	6.79e-96	0.456574	0.999	1	1.15e-91	Astrocytes
Dctn2	0	0.455938	0.627	0.447	0	GNs
Abat	6.26e-173	0.455457	0.265	0.06	1.06e-168	GABAergic progenitor
Ift81	2e-20	0.454796	0.289	0.108	3.37e-16	Ciliated cells
Acox1	6.41e-81	0.454389	0.288	0.062	1.08e-76	Oligodendrocytes
Zfp580	2.83e-47	0.45424	0.435	0.295	4.78e-43	Purkinje cells
Abcd3	3.14e-45	0.454108	0.281	0.16	5.3e-41	Astrocytes
Map1a	1.63e-31	0.454073	0.387	0.175	2.75e-27	Oligodendrocytes
Atraid	2.02e-28	0.453876	0.601	0.379	3.4e-24	Oligodendrocytes
Hadh	3.12e-23	0.4537	0.334	0.153	5.27e-19	Fibroblasts
Ptpra	2.22e-35	0.45368	0.298	0.192	3.75e-31	Astrocytes
Cox5b	7.94e-117	0.453401	0.957	0.895	1.34e-112	Purkinje cells
Gm10076	0	0.45317	0.731	0.488	0	GNPs
Ttc3	1.69e-243	0.453067	0.909	0.805	2.85e-239	GABAergic interneuron
[truncated: 804 more rows]

## Sheet: ST
Supplementary Table S4b
The table shows in total 381 differentially expressed genes of identified regions in ST(avg_logFC>0.3).
Gene	p_val	avg_logFC	pct.1	pct.2	p_val_adj	Cell type
Ptgds	0.00179914	1.81012	0.743	0.734	1	EGL
Mbp	2.22e-17	1.64289	0.967	0.879	6.86e-13	WM
Col3a1	4.91e-35	1.53621	0.792	0.293	1.52e-30	EGL
Plp1	5.69e-16	1.38174	0.833	0.489	1.76e-11	WM
Pcp4	5.99e-55	1.19806	1	0.991	1.85e-50	ML
Gfap	1.78e-26	1.17859	1	0.564	5.48e-22	WM
Pcp2	1.38e-42	1.15463	1	0.948	4.26e-38	ML
Hbb-bs	5.73e-09	1.15347	0.832	0.718	0.000176714	EGL
Car8	2.11e-48	1.14565	0.993	0.8	6.5e-44	ML
Spp1	2.77e-33	1.14565	0.533	0.041	8.56e-29	WM
Itpr1	5.07e-47	1.10333	0.993	0.77	1.57e-42	ML
Calb1	2.86e-49	1.09316	1	0.839	8.83e-45	ML
Dcn	1.7e-34	1.06363	0.634	0.11	5.24e-30	EGL
Tyrobp	7.56e-27	1.05976	0.9	0.305	2.33e-22	WM
Apoe	3.06e-31	0.991752	1	1	9.45e-27	WM
Col1a2	5.55e-21	0.982894	0.663	0.293	1.71e-16	EGL
Hba-a1	8.41e-09	0.982059	0.663	0.495	0.000259387	EGL
Cnp	3.57e-20	0.969348	0.967	0.608	1.1e-15	WM
Mfap4	3.36e-29	0.929333	0.861	0.454	1.04e-24	EGL
Ctsd	6.33e-24	0.92225	0.983	0.864	1.95e-19	WM
Cxcl12	1.63e-23	0.902688	0.703	0.28	5.04e-19	EGL
Slc1a6	9.82e-16	0.888839	0.727	0.37	3.03e-11	ML
Insm1	1.12e-25	0.870922	0.891	0.61	3.44e-21	EGL
Sirt2	6.53e-15	0.864596	0.933	0.78	2.01e-10	WM
Mag	2.19e-12	0.858056	0.517	0.177	6.77e-08	WM
C1qc	1.49e-26	0.853531	0.817	0.22	4.59e-22	WM
Col4a1	3.05e-16	0.847869	0.851	0.669	9.42e-12	EGL
Hba-a2	8.49e-08	0.845665	0.564	0.363	0.0026204	EGL
Col18a1	8.29e-24	0.812385	0.703	0.285	2.56e-19	EGL
Cst3	3.1e-27	0.795351	1	0.998	9.56e-23	WM
Hmgb2	1.07e-31	0.794647	1	0.922	3.31e-27	EGL
Prdm13	4.89e-22	0.790992	0.817	0.252	1.51e-17	WM
Itm2a	1.69e-14	0.786467	0.762	0.513	5.22e-10	EGL
Bcas1	3.84e-14	0.764957	0.717	0.295	1.18e-09	WM
Hmgn2	2.44e-34	0.764933	0.99	0.97	7.52e-30	EGL
Apod	4.28e-11	0.760846	0.594	0.331	1.32e-06	EGL
Igfbp4	5.66e-16	0.746824	0.703	0.411	1.75e-11	EGL
Barhl1	1.4e-22	0.731005	0.881	0.586	4.32e-18	EGL
Bcan	1.04e-14	0.728534	0.967	0.753	3.21e-10	WM
H2afz	3.31e-39	0.721651	1	1	1.02e-34	EGL
Lgals1	5.52e-16	0.717703	0.624	0.285	1.7e-11	EGL
Ctsl	2.04e-15	0.710864	0.983	0.823	6.28e-11	WM
Col4a2	7.06e-16	0.706837	0.812	0.535	2.18e-11	EGL
C1qb	6.63e-21	0.705865	0.783	0.252	2.05e-16	WM
Lgmn	2.54e-17	0.701812	0.933	0.736	7.84e-13	WM
Nid2	1.49e-20	0.697754	0.545	0.145	4.6e-16	EGL
Pf4	5.63e-21	0.696061	0.446	0.083	1.74e-16	EGL
Rbp1	5.82e-12	0.692761	0.545	0.272	1.79e-07	EGL
Aqp4	9.4e-18	0.690349	1	0.823	2.9e-13	WM
Clu	1.2e-15	0.673974	0.983	0.724	3.69e-11	WM
Mki67	3.54e-17	0.669048	0.851	0.57	1.09e-12	EGL
Scn1b	6.18e-28	0.663789	0.895	0.4	1.91e-23	ML
Col1a1	7.15e-17	0.662047	0.446	0.113	2.21e-12	EGL
Arhgef33	3.29e-27	0.658964	0.748	0.27	1.02e-22	ML
Cldn5	1.32e-10	0.657405	0.772	0.594	4.07e-06	EGL
C4b	1.95e-36	0.655123	0.583	0.044	6.01e-32	WM
Selenop	1.12e-08	0.64955	0.842	0.763	0.000346134	EGL
Fcer1g	4.47e-15	0.646119	0.617	0.199	1.38e-10	WM
Vtn	2.44e-12	0.642556	0.663	0.39	7.54e-08	EGL
Ccnd1	2.13e-17	0.636684	0.812	0.554	6.57e-13	EGL
Inpp5a	5.69e-26	0.629612	0.916	0.591	1.76e-21	ML
Syt4	3.47e-22	0.627284	0.893	0.635	1.07e-17	IGL
Olig1	1.01e-10	0.624183	0.783	0.47	3.1e-06	WM
Abca1	2.33e-15	0.622937	0.733	0.298	7.18e-11	WM
Aldoc	6.04e-17	0.621728	1	0.898	1.86e-12	WM
Dner	9.66e-31	0.618902	1	0.982	2.98e-26	ML
Hexb	1.75e-15	0.617547	0.8	0.329	5.38e-11	WM
Dut	1.55e-19	0.6174	0.95	0.847	4.78e-15	EGL
Ptma	2.66e-36	0.616314	1	1	8.21e-32	EGL
S100a13	1.76e-13	0.613142	0.767	0.424	5.44e-09	WM
Prkcg	2.14e-23	0.607359	0.79	0.336	6.62e-19	ML
Cck	2.51e-16	0.605281	0.692	0.339	7.73e-12	ML
H19	3.16e-09	0.602697	0.317	0.099	9.74e-05	EGL
Prkcb	1.35e-27	0.600218	0.976	0.908	4.16e-23	IGL
S100a16	2.78e-12	0.599735	0.817	0.494	8.57e-08	WM
Plxnb2	3.92e-15	0.59484	0.931	0.847	1.21e-10	EGL
Ctsb	7.61e-13	0.594601	1	0.959	2.35e-08	WM
Kitl	8.96e-23	0.594127	0.811	0.391	2.76e-18	ML
Gadd45g	1.57e-10	0.588516	0.917	0.697	4.83e-06	WM
Mcm6	2.33e-17	0.587328	0.812	0.546	7.18e-13	EGL
Birc5	3.58e-14	0.586247	0.723	0.454	1.1e-09	EGL
Sez6	2.18e-29	0.579889	0.988	0.941	6.71e-25	IGL
Zbtb18	2.29e-28	0.579633	0.988	0.951	7.06e-24	IGL
Cbln1	1.54e-24	0.578903	0.959	0.842	4.75e-20	IGL
Siva1	1.34e-15	0.57252	0.851	0.68	4.13e-11	EGL
Ctsz	4.7e-10	0.571403	0.85	0.492	1.45e-05	WM
Sptbn2	9.07e-27	0.56958	0.972	0.861	2.8e-22	ML
Col15a1	1.05e-16	0.569344	0.446	0.116	3.24e-12	EGL
Csf1r	9.38e-13	0.565177	0.55	0.189	2.89e-08	WM
Anp32b	1.16e-16	0.564769	0.861	0.648	3.57e-12	EGL
H2afv	1.22e-23	0.560867	0.98	0.987	3.75e-19	EGL
Spock3	3.27e-18	0.558042	0.832	0.491	1.01e-13	ML
Itpka	6.04e-21	0.554244	0.699	0.267	1.86e-16	ML
H1f0	2.45e-22	0.5503	1	0.968	7.56e-18	EGL
Pcsk9	8.78e-17	0.550276	0.545	0.183	2.71e-12	EGL
Ube2c	5.69e-15	0.548141	0.832	0.608	1.76e-10	EGL
Strip2	2.23e-24	0.546756	0.727	0.258	6.89e-20	ML
Igfbp7	5.07e-10	0.546699	0.723	0.503	1.57e-05	EGL
Lum	1e-23	0.542719	0.406	0.046	3.09e-19	EGL
Myl12a	5.6e-14	0.542023	0.832	0.618	1.73e-09	EGL
Dek	4.73e-13	0.539768	0.861	0.763	1.46e-08	EGL
C1qa	7.67e-12	0.53963	0.583	0.208	2.37e-07	WM
Lockd	3.06e-14	0.536747	0.693	0.382	9.43e-10	EGL
Cldn11	0.000220411	0.534703	0.417	0.237	1	WM
Cpne9	1.72e-19	0.534372	0.734	0.321	5.3e-15	ML
Tsc22d4	1.2e-09	0.532461	0.9	0.692	3.7e-05	WM
Slc6a13	4.75e-17	0.531403	0.436	0.102	1.46e-12	EGL
Slc29a1	7.24e-16	0.531323	0.842	0.586	2.23e-11	EGL
Trem2	2.69e-19	0.531309	0.533	0.102	8.32e-15	WM
Mdga1	8.57e-13	0.530996	0.673	0.363	2.65e-08	EGL
Hbb-bt	5.43e-05	0.529616	0.347	0.194	1	EGL
Serpinh1	4.09e-09	0.529234	0.802	0.664	0.000126128	EGL
Gja1	1.28e-11	0.527852	0.767	0.39	3.96e-07	WM
Igfbpl1	5.7e-10	0.52693	0.967	0.867	1.76e-05	WM
Skor1	1.14e-11	0.526495	0.667	0.276	3.51e-07	WM
Gm2694	3.02e-26	0.525734	1	0.944	9.33e-22	IGL
Pdgfra	5.95e-13	0.525253	0.634	0.328	1.84e-08	EGL
Atp2b2	1.27e-18	0.523356	0.944	0.715	3.92e-14	ML
Clec2l	1.56e-17	0.520576	0.888	0.703	4.8e-13	ML
Lamb1	1.45e-08	0.519556	0.535	0.304	0.000447102	EGL
Egfl7	3.51e-10	0.518291	0.802	0.64	1.08e-05	EGL
Ttyh1	8.22e-12	0.516236	0.983	0.869	2.54e-07	WM
2300009A05Rik	7.48e-07	0.514783	0.817	0.632	0.0230833	WM
S100a1	1.1e-11	0.514781	0.733	0.356	3.41e-07	WM
Angpt1	1.39e-12	0.512607	0.583	0.211	4.28e-08	WM
Id2	6.72e-20	0.511114	0.986	0.87	2.07e-15	ML
Sfrp1	5.45e-15	0.507131	0.584	0.239	1.68e-10	EGL
Pabpc1	1.3e-11	0.504927	0.901	0.863	4.02e-07	EGL
Samd14	5.25e-22	0.502254	0.976	0.914	1.62e-17	IGL
Nrep	2.02e-34	0.501244	1	1	6.23e-30	IGL
Map3k1	2.37e-11	0.500642	0.693	0.449	7.31e-07	EGL
Tpm4	1.43e-11	0.500191	0.792	0.613	4.41e-07	EGL
Tmpo	6.68e-14	0.497371	0.95	0.839	2.06e-09	EGL
Fn1	6.62e-07	0.49567	0.673	0.476	0.020427	EGL
Thy1	1.1e-17	0.494827	0.93	0.685	3.4e-13	ML
Npm1	2.93e-17	0.494693	0.97	0.97	9.05e-13	EGL
Tuba1b	1.79e-25	0.492948	1	0.995	5.52e-21	EGL
Gm42418	4.34e-16	0.491939	1	0.987	1.34e-11	EGL
Hnrnpab	3.85e-21	0.490444	1	0.989	1.19e-16	EGL
Diras2	4.6e-19	0.490023	0.893	0.661	1.42e-14	IGL
Hmgb1	1.99e-14	0.489808	0.98	0.882	6.15e-10	EGL
Pde1c	2.29e-20	0.487002	0.888	0.506	7.07e-16	ML
Mobp	1.35e-06	0.486363	0.417	0.172	0.0415114	WM
Hpca	3.29e-19	0.486175	0.909	0.597	1.01e-14	ML
Top2a	2.65e-09	0.483807	0.752	0.621	8.17e-05	EGL
Ctsa	3.84e-08	0.483735	0.833	0.581	0.00118578	WM
Rbm3	1.2e-19	0.481778	1	0.995	3.7e-15	EGL
Nfasc	2.14e-07	0.481691	0.817	0.571	0.00661339	WM
Cdca3	1.7e-11	0.479699	0.723	0.481	5.25e-07	EGL
Snrpf	1.17e-14	0.478282	0.96	0.922	3.62e-10	EGL
Cend1	3.36e-19	0.478184	0.93	0.691	1.04e-14	ML
Fcrls	5.97e-17	0.47812	0.55	0.126	1.84e-12	WM
Ddah2	2.07e-14	0.477593	0.921	0.871	6.37e-10	EGL
Cks2	5.6e-11	0.477273	0.723	0.484	1.73e-06	EGL
Snrpg	1.28e-17	0.476847	1	0.968	3.96e-13	EGL
Foxp4	1.07e-18	0.47648	0.783	0.364	3.31e-14	ML
Cdt1	1.87e-12	0.475565	0.673	0.366	5.78e-08	EGL
Ccnd2	1.68e-10	0.475037	0.822	0.68	5.17e-06	EGL
Nasp	1.23e-11	0.473466	0.941	0.839	3.78e-07	EGL
Nap1l1	3.69e-15	0.472513	0.98	0.933	1.14e-10	EGL
Megf11	5.29e-10	0.472301	0.667	0.298	1.63e-05	WM
Lyz2	1.43e-16	0.471832	0.517	0.107	4.42e-12	WM
2020-03-08	9.34e-08	0.471655	0.7	0.429	0.00288307	WM
Ppp2r2c	3.92e-17	0.470623	0.98	0.914	1.21e-12	EGL
Gdf10	1.54e-13	0.469944	0.965	0.839	4.76e-09	ML
Mmd2	1.49e-09	0.469137	0.967	0.826	4.6e-05	WM
Rrm2	1.74e-09	0.468909	0.673	0.441	5.35e-05	EGL
Crmp1	6.13e-32	0.46692	1	0.997	1.89e-27	ML
Emp2	2.25e-09	0.466038	0.617	0.269	6.93e-05	WM
Pclaf	3.44e-10	0.464951	0.673	0.444	1.06e-05	EGL
Sox2	2.3e-08	0.462963	0.8	0.513	0.000710954	WM
Ybx3	1.68e-14	0.462421	0.881	0.688	5.2e-10	EGL
Lmnb1	1.32e-09	0.462297	0.693	0.548	4.09e-05	EGL
Ccna2	1.15e-12	0.460722	0.703	0.398	3.54e-08	EGL
Cd81	7.88e-13	0.459571	1	0.983	2.43e-08	WM
Kirrel2	7.64e-12	0.459461	0.733	0.32	2.36e-07	WM
H1fx	2.27e-11	0.458636	0.842	0.702	6.99e-07	EGL
Fos	2.1e-09	0.457956	0.483	0.179	6.47e-05	WM
Cenpa	6.64e-09	0.455648	0.743	0.546	0.000204842	EGL
Mcm7	4.11e-14	0.450986	0.861	0.64	1.27e-09	EGL
Fyn	6.07e-09	0.450962	0.9	0.789	0.000187257	WM
G3bp1	4.84e-10	0.4503	0.832	0.669	1.49e-05	EGL
Itm2b	1.77e-19	0.44924	1	0.99	5.46e-15	WM
Pcna	2.48e-11	0.448152	0.802	0.629	7.66e-07	EGL
Nrn1	1.71e-07	0.447862	0.525	0.309	0.00527741	EGL
S100a6	9.43e-11	0.447696	0.733	0.346	2.91e-06	WM
Epb41l2	1.33e-08	0.444921	0.7	0.358	0.000410076	WM
Tpt1	3.12e-27	0.444685	1	1	9.62e-23	EGL
Neurod2	1.53e-17	0.444269	0.947	0.845	4.71e-13	IGL
Col26a1	6.64e-07	0.443916	0.485	0.277	0.020502	EGL
Pllp	1.31e-13	0.442959	0.517	0.136	4.05e-09	WM
Serpini1	2.83e-12	0.442944	0.822	0.668	8.73e-08	IGL
Plcb4	4.71e-14	0.441147	0.825	0.482	1.45e-09	ML
Nefm	7.82e-14	0.440778	0.923	0.721	2.41e-09	ML
Cdk1	3.08e-11	0.440712	0.762	0.546	9.51e-07	EGL
Ptn	9.93e-14	0.440608	1	1	3.07e-09	WM
Col6a3	5.62e-16	0.440211	0.307	0.043	1.73e-11	EGL
Rack1	4.08e-21	0.439679	1	0.997	1.26e-16	EGL
Grn	3.97e-08	0.439638	0.8	0.504	0.0012263	WM
3110035E14Rik	2.76e-11	0.439285	0.617	0.237	8.53e-07	WM
Cks1b	1.61e-09	0.436085	0.634	0.384	4.98e-05	EGL
Mycn	2.63e-12	0.43599	0.772	0.503	8.12e-08	EGL
Vstm2l	6.53e-16	0.435969	0.937	0.697	2.01e-11	ML
Txnip	1.66e-10	0.435827	0.95	0.944	5.11e-06	EGL
Rassf3	6.15e-11	0.43422	0.505	0.215	1.9e-06	EGL
Rnd3	7.3e-11	0.432871	0.584	0.296	2.25e-06	EGL
Cog7	1.93e-11	0.430897	0.574	0.285	5.94e-07	EGL
Serpine2	3e-10	0.429746	0.917	0.797	9.25e-06	WM
Luzp2	7.88e-09	0.424158	0.883	0.649	0.000243132	WM
Grm4	2.63e-16	0.422982	0.58	0.24	8.12e-12	IGL
Rora	3.66e-13	0.422598	0.741	0.418	1.13e-08	ML
Mt1	4.23e-12	0.421727	1	0.969	1.3e-07	WM
Usp1	1.3e-07	0.420395	0.634	0.446	0.00402091	EGL
Uhrf1	8.14e-09	0.41855	0.663	0.425	0.00025102	EGL
Mcm5	2.33e-08	0.418062	0.693	0.505	0.000717408	EGL
Cd63	1.53e-12	0.416851	1	0.935	4.73e-08	WM
Rgs5	0.00481908	0.416307	0.594	0.554	1	EGL
Phc2	2.41e-13	0.41536	0.871	0.685	7.44e-09	EGL
Stab1	1.41e-07	0.41478	0.426	0.207	0.00433797	EGL
Erg28	3e-13	0.414526	0.811	0.506	9.27e-09	ML
Hmgn1	4.68e-16	0.413288	1	0.984	1.44e-11	EGL
Mlc1	7.9e-09	0.413104	0.917	0.705	0.00024388	WM
Nop58	1.92e-09	0.412634	0.604	0.347	5.94e-05	EGL
2810459M11Rik	1.47e-09	0.412393	0.583	0.245	4.53e-05	WM
Ppp1r14b	1.08e-18	0.412172	1	1	3.34e-14	EGL
Hnrnpa3	5.5e-20	0.410918	1	0.989	1.7e-15	EGL
Fbln2	2.91e-11	0.410101	0.386	0.129	8.99e-07	EGL
Odc1	3.78e-13	0.40876	0.99	0.954	1.17e-08	EGL
Epas1	6.74e-07	0.408495	0.515	0.323	0.0208077	EGL
Sparc	7.37e-14	0.408246	1	0.993	2.27e-09	WM
Agt	3.92e-07	0.406271	0.683	0.416	0.0121007	WM
Zfp385c	3.9e-19	0.405837	0.657	0.221	1.2e-14	ML
Smoc1	4.85e-10	0.405534	0.7	0.32	1.5e-05	WM
Bgn	3.25e-08	0.403041	0.545	0.331	0.00100413	EGL
Ugt8a	2.2e-11	0.401367	0.417	0.104	6.79e-07	WM
Shisa8	3.15e-14	0.400917	0.633	0.332	9.71e-10	IGL
Eln	9.1e-10	0.399041	0.485	0.218	2.81e-05	EGL
Ube2i	8.2e-10	0.397267	0.842	0.688	2.53e-05	EGL
Paqr6	1.08e-06	0.396593	0.617	0.337	0.0334113	WM
Ywhah	7.52e-21	0.396348	1	0.994	2.32e-16	ML
Anp32e	7.53e-07	0.396034	0.851	0.868	0.0232177	EGL
Pax3	2.59e-09	0.395842	0.567	0.232	8e-05	WM
Pak1	7.17e-11	0.394769	0.817	0.651	2.21e-06	IGL
Ptpn5	3.42e-10	0.394676	0.817	0.678	1.05e-05	IGL
Itm2c	2.45e-07	0.394221	0.933	0.804	0.00756611	WM
Lamp1	7.17e-11	0.392977	1	0.961	2.21e-06	WM
Pgm5	9.51e-14	0.391907	0.383	0.073	2.93e-09	WM
Hes5	4.5e-07	0.391865	0.8	0.528	0.0138786	WM
Srsf3	3.42e-13	0.391704	0.98	0.981	1.06e-08	EGL
Hmgb3	1.04e-12	0.390415	0.97	0.903	3.2e-08	EGL
Selenom	3.73e-13	0.38906	0.97	0.968	1.15e-08	EGL
Pbk	1.02e-09	0.387578	0.743	0.5	3.16e-05	EGL
Pdlim3	1.76e-12	0.38684	0.763	0.51	5.42e-08	IGL
Plpp3	1.33e-06	0.386378	0.85	0.678	0.0410477	WM
Ran	1.18e-14	0.386144	1	0.987	3.63e-10	EGL
Hnrnpa1	5.4e-17	0.385493	1	0.992	1.67e-12	EGL
Zic1	3.7e-18	0.385107	0.994	0.997	1.14e-13	IGL
Ebf3	1.6e-09	0.384539	0.842	0.642	4.94e-05	EGL
Eef1b2	1.89e-14	0.38441	1	0.984	5.84e-10	EGL
Nfix	1.18e-07	0.383908	0.883	0.78	0.00362656	WM
Smc4	9.72e-11	0.383624	0.564	0.266	3e-06	EGL
Inpp4a	6.83e-12	0.383521	0.86	0.576	2.11e-07	ML
Pla2g7	4.42e-13	0.382853	0.953	0.773	1.36e-08	IGL
Rcor2	2.73e-08	0.381827	0.733	0.589	0.000842891	EGL
Ina	1.07e-15	0.381483	1	0.894	3.3e-11	ML
Cdca4	5.83e-08	0.381005	0.485	0.258	0.00179996	EGL
Arpc1b	1.13e-07	0.379661	0.617	0.293	0.00349357	WM
Clic4	1.43e-08	0.376668	0.683	0.481	0.000441848	EGL
Bok	4.27e-08	0.376277	0.861	0.758	0.00131751	EGL
Fabp7	2.58e-17	0.374342	1	1	7.97e-13	IGL
Igf1	5.44e-11	0.374161	0.524	0.218	1.68e-06	ML
Mcm2	3.81e-07	0.373049	0.634	0.438	0.0117459	EGL
Racgap1	3.95e-06	0.372967	0.663	0.57	0.121901	EGL
Cdh5	7.03e-11	0.372792	0.406	0.14	2.17e-06	EGL
Gm3764	1.43e-09	0.372197	1	0.959	4.42e-05	WM
Col6a1	1.25e-06	0.371659	0.287	0.116	0.0384751	EGL
Aldh1a2	3.59e-11	0.370823	0.267	0.054	1.11e-06	EGL
Cenpw	1.42e-06	0.370073	0.614	0.46	0.0437971	EGL
Ramp1	2.74e-08	0.36961	0.9	0.69	0.000846543	WM
Nid1	1.43e-05	0.368904	0.8	0.576	0.4417	WM
Nsg1	2.55e-16	0.368633	1	0.982	7.87e-12	ML
Cbx1	1.69e-08	0.367876	0.624	0.374	0.000520847	EGL
Mpeg1	1.19e-19	0.366734	0.417	0.048	3.66e-15	WM
Dclk1	8.92e-12	0.366418	0.964	0.852	2.75e-07	IGL
Anxa2	5.09e-08	0.366369	0.465	0.237	0.00156912	EGL
Srsf7	2.57e-07	0.366202	0.891	0.836	0.00792617	EGL
Pax6	1.46e-08	0.365828	0.851	0.683	0.000450684	EGL
Tipin	9.89e-09	0.365402	0.723	0.559	0.000305254	EGL
Eny2	1.58e-06	0.363373	0.822	0.745	0.0488585	EGL
Lims2	1.08e-08	0.36333	0.3	0.073	0.000332176	WM
Cdc20	2.19e-08	0.363327	0.525	0.272	0.000675403	EGL
Tyms	9.76e-09	0.362805	0.475	0.226	0.000301265	EGL
Ptbp1	9.8e-08	0.36207	0.792	0.616	0.00302223	EGL
Ncl	1.01e-10	0.361159	0.98	0.933	3.12e-06	EGL
Olfm1	4.67e-16	0.361081	0.994	0.957	1.44e-11	IGL
Mbnl2	1.22e-10	0.360333	0.68	0.464	3.76e-06	IGL
Csdc2	6.64e-13	0.36021	0.937	0.755	2.05e-08	ML
Ndrg2	2.71e-08	0.360191	1	0.906	0.000835915	WM
Gria1	2.27e-11	0.359696	0.895	0.621	7.01e-07	ML
Ccnb1	9.44e-11	0.358562	0.663	0.366	2.91e-06	EGL
Lhx5	9.78e-09	0.357681	0.467	0.169	0.000301606	WM
Dbi	2.07e-14	0.357637	1	1	6.4e-10	WM
Pvalb	4.02e-07	0.357294	0.559	0.312	0.0123927	ML
Igsf8	7.54e-07	0.356869	0.8	0.554	0.0232506	WM
Hnrnpf	3.17e-08	0.356744	0.931	0.898	0.000978525	EGL
Pkdcc	1.43e-07	0.356545	0.436	0.215	0.00442039	EGL
Shisa4	2.78e-05	0.356443	0.75	0.542	0.859154	WM
Gse1	3.01e-05	0.355625	0.624	0.508	0.927373	EGL
Cd24a	3.71e-10	0.355256	0.931	0.906	1.14e-05	EGL
Olig2	6.62e-09	0.354414	0.467	0.165	0.000204152	WM
Tpx2	8.77e-11	0.354119	0.634	0.336	2.71e-06	EGL
Actl6a	7.04e-07	0.353681	0.624	0.46	0.0217241	EGL
Snrpe	5.23e-13	0.353644	1	0.965	1.61e-08	EGL
Rgs10	3.53e-09	0.353483	0.818	0.609	0.000109002	ML
Sufu	2.82e-08	0.353449	0.683	0.354	0.000870605	WM
Foxc1	3.62e-10	0.352717	0.337	0.099	1.12e-05	EGL
Enpp6	3.5e-16	0.352407	0.317	0.034	1.08e-11	WM
Nnat	9.06e-13	0.352273	1	1	2.8e-08	WM
U2af1	7.32e-10	0.351944	0.941	0.871	2.26e-05	EGL
Trnp1	1.46e-11	0.351567	0.86	0.524	4.5e-07	ML
Rbbp4	1.27e-09	0.351511	0.871	0.726	3.91e-05	EGL
Slc35f1	4.33e-12	0.350695	0.72	0.358	1.34e-07	ML
Nefl	2.5e-10	0.350691	0.951	0.839	7.71e-06	ML
Parp1	4.44e-09	0.350538	0.802	0.634	0.000136919	EGL
Myl9	5.63e-07	0.350158	0.406	0.207	0.0173763	EGL
Cdk4	1.89e-10	0.350078	0.96	0.984	5.82e-06	EGL
Tubb4a	2.59e-05	0.349339	0.867	0.76	0.798551	WM
Antxr1	1.71e-08	0.348436	0.467	0.162	0.000528848	WM
Fau	2.73e-28	0.345785	1	1	8.42e-24	EGL
Eef1a1	7.12e-28	0.345765	1	1	2.2e-23	EGL
Gnai2	1.84e-05	0.345638	0.95	0.864	0.567019	WM
Glce	1.98e-10	0.345271	0.834	0.618	6.09e-06	IGL
Ifitm3	2.14e-06	0.345033	0.436	0.228	0.0661547	EGL
Set	6.15e-10	0.345007	0.95	0.927	1.9e-05	EGL
Tead2	4.41e-09	0.344505	0.733	0.522	0.000136051	EGL
Ednrb	2.42e-07	0.344458	0.983	0.86	0.00745967	WM
Adarb1	2.26e-08	0.344251	0.669	0.484	0.000696049	IGL
Nupr1	8.65e-12	0.344079	0.297	0.065	2.67e-07	EGL
Dab1	3.2e-13	0.343423	0.692	0.324	9.88e-09	ML
Pmf1	4.87e-07	0.343061	0.554	0.349	0.0150298	EGL
Slc1a5	1.87e-15	0.342929	0.347	0.062	5.78e-11	EGL
Ndrg4	3.43e-13	0.342676	0.972	0.927	1.06e-08	ML
Npc2	1.5e-05	0.342391	0.967	0.785	0.463463	WM
Necab2	1.95e-10	0.3421	0.713	0.403	6.02e-06	ML
Gltp	3.6e-06	0.341097	0.6	0.32	0.111097	WM
Tnc	3.61e-09	0.34083	0.888	0.736	0.000111402	ML
Purb	4.31e-10	0.340512	0.905	0.849	1.33e-05	IGL
Cnbp	5.85e-09	0.339571	1	0.997	0.000180343	EGL
Crip2	6.89e-08	0.339507	0.983	0.833	0.00212472	WM
Kcnip1	3.6e-08	0.338919	0.601	0.342	0.00111021	ML
Mpp3	2.85e-09	0.338729	0.675	0.474	8.78e-05	IGL
Nt5dc2	7.3e-09	0.337789	0.931	0.874	0.000225088	EGL
Gng13	4.55e-12	0.337676	0.517	0.206	1.4e-07	ML
Mgll	8.03e-09	0.337004	0.769	0.506	0.000247667	ML
Crhr1	1.5e-08	0.336748	0.379	0.171	0.000462431	IGL
Ndufv3	1.93e-18	0.336726	1	0.988	5.96e-14	ML
Lsm5	7.59e-06	0.335288	0.782	0.707	0.234283	EGL
S100a11	1.37e-05	0.335238	0.6	0.332	0.424076	WM
Cfh	1.68e-11	0.334785	0.317	0.075	5.19e-07	EGL
H2afx	1.39e-06	0.333495	0.723	0.573	0.0428267	EGL
Dpp6	2.52e-08	0.333179	0.757	0.638	0.000778348	IGL
Clic1	4.3e-07	0.332999	0.812	0.731	0.0132762	EGL
9630013A20Rik	4.9e-19	0.332594	0.3	0.019	1.51e-14	WM
Gli1	1.31e-06	0.332315	0.426	0.237	0.040417	EGL
Pygb	1.07e-06	0.331459	0.917	0.746	0.0329967	WM
Sox10	4.33e-06	0.330983	0.4	0.167	0.133472	WM
Prom1	2e-07	0.330095	0.517	0.228	0.00618408	WM
Cyp26b1	6.87e-11	0.329967	0.858	0.658	2.12e-06	IGL
Id3	1.99e-11	0.329726	0.982	0.928	6.14e-07	IGL
Smc2	1.22e-06	0.329657	0.495	0.317	0.03758	EGL
Cdk2ap1	1.28e-06	0.329646	0.881	0.801	0.0394849	EGL
Fcor	1.07e-12	0.329578	0.629	0.273	3.31e-08	ML
Slc7a11	4.47e-12	0.329538	0.467	0.111	1.38e-07	WM
Mad2l1	2.78e-09	0.329149	0.465	0.196	8.57e-05	EGL
Hnrnpu	5.9e-11	0.329048	0.99	0.984	1.82e-06	EGL
Tnr	1.01e-06	0.328618	0.467	0.199	0.0310848	WM
Hmgcs2	0.000117856	0.327652	0.475	0.333	1	EGL
Tgfbr2	2.86e-10	0.326599	0.317	0.086	8.82e-06	EGL
Mdh1	1.06e-16	0.326413	1	0.967	3.28e-12	ML
Vsnl1	3.58e-09	0.325988	0.864	0.806	0.000110465	IGL
Notch1	1.7e-07	0.325651	0.917	0.656	0.00523134	WM
Ifitm2	9.92e-05	0.325199	0.644	0.505	1	EGL
Tmem91	7.93e-07	0.325178	0.627	0.503	0.024473	IGL
Sh3gl3	2.59e-06	0.325143	0.433	0.184	0.0799418	WM
Hnrnph1	2.41e-09	0.324662	0.98	0.978	7.42e-05	EGL
Tubb4b	2.33e-09	0.324156	1	0.965	7.2e-05	EGL
Smarcd3	1.24e-08	0.324029	0.87	0.747	0.000381526	IGL
Arsb	8.69e-06	0.323818	0.533	0.276	0.268118	WM
Sem1	4.68e-13	0.32377	1	0.968	1.44e-08	EGL
Gad1	5.55e-10	0.323641	0.909	0.745	1.71e-05	ML
Fibcd1	8.27e-10	0.323146	0.473	0.24	2.55e-05	IGL
Gli2	3.32e-05	0.322937	0.406	0.247	1	EGL
Bmp7	2.43e-05	0.322797	0.257	0.108	0.749319	EGL
Nkain4	1.07e-06	0.322473	0.85	0.663	0.0331597	WM
Podxl2	2.33e-18	0.322334	1	0.991	7.2e-14	ML
Mgst1	1.06e-06	0.322195	0.7	0.395	0.032622	WM
Naca	2.93e-14	0.321854	1	1	9.03e-10	EGL
Pcbp4	2.52e-11	0.321812	1	0.981	7.77e-07	EGL
Cdca8	7.06e-06	0.321733	0.604	0.465	0.21783	EGL
Lgals3	1.09e-05	0.321452	0.283	0.097	0.335033	WM
Mcm3	8.23e-05	0.321127	0.475	0.328	1	EGL
Tk1	1.88e-05	0.319873	0.485	0.301	0.579695	EGL
Lama4	8.19e-06	0.319869	0.406	0.234	0.252738	EGL
Dnajc9	1.47e-07	0.318033	0.812	0.683	0.00452745	EGL
Ntrk2	4.75e-05	0.317864	0.917	0.789	1	WM
Vcan	8.27e-05	0.317361	0.8	0.603	1	WM
Frrs1l	3.96e-12	0.317062	0.601	0.255	1.22e-07	ML
Nxph4	2.62e-10	0.315807	0.699	0.379	8.09e-06	ML
Uba52	1.17e-17	0.315797	1	1	3.6e-13	EGL
Cacna1e	4.24e-07	0.315783	0.657	0.523	0.0130841	IGL
Cd9	2.21e-06	0.315699	1	0.886	0.0681851	WM
Abracl	3.01e-06	0.315627	0.644	0.487	0.0929443	EGL
Islr	2.95e-05	0.314825	0.386	0.21	0.909478	EGL
Metrn	4.72e-11	0.31447	0.944	0.679	1.45e-06	ML
Hspb1	1.06e-11	0.314458	0.636	0.273	3.28e-07	ML
Myrf	1.92e-16	0.3144	0.35	0.041	5.92e-12	WM
Hirip3	5.6e-06	0.314124	0.505	0.317	0.172861	EGL
Paics	5.6e-06	0.31407	0.802	0.758	0.172815	EGL
Postn	1.24e-11	0.313889	0.297	0.062	3.81e-07	EGL
Cnpy1	1.19e-07	0.313061	0.876	0.783	0.00366516	IGL
Slc6a20a	2.05e-13	0.312916	0.317	0.062	6.33e-09	EGL
Rell2	1.56e-08	0.31266	0.846	0.561	0.000481655	ML
Cib1	6.4e-06	0.312659	0.583	0.322	0.197508	WM
Rab3a	5.33e-12	0.312641	0.993	0.973	1.65e-07	ML
Atp6v1e1	2.52e-11	0.312542	0.964	0.921	7.78e-07	IGL
Islr2	2.53e-07	0.312017	0.839	0.633	0.00781144	ML
Gsdmd	4.94e-10	0.311948	0.287	0.07	1.53e-05	EGL
Jun	7.32e-05	0.311506	0.7	0.465	1	WM
Chchd10	4.04e-11	0.311489	0.937	0.867	1.25e-06	ML
Nono	6.5e-08	0.311447	0.911	0.901	0.00200443	EGL
Crlf1	1.73e-07	0.311011	0.4	0.143	0.00534406	WM
Baiap2	5.8e-07	0.31098	0.698	0.566	0.0178853	IGL
Lbx1	2.35e-06	0.310957	0.383	0.15	0.0726069	WM
Gusb	0.00010694	0.310602	0.55	0.315	1	WM
Rcc2	7.32e-05	0.310368	0.683	0.594	1	EGL
Serbp1	6.94e-10	0.310228	0.96	0.957	2.14e-05	EGL
Aldh1l1	1.23e-10	0.310026	0.982	0.872	3.81e-06	IGL
Slc6a1	1.05e-09	0.30939	0.944	0.815	3.25e-05	ML
Tekt5	1.35e-07	0.308932	0.317	0.092	0.00417074	WM
Plxnb1	4.54e-05	0.308892	0.767	0.576	1	WM
Csrp1	5.36e-05	0.30883	0.495	0.339	1	EGL
Dtymk	2.82e-07	0.308337	0.812	0.739	0.00869867	EGL
Wscd1	1.26e-05	0.308198	0.933	0.685	0.3879	WM
Adcyap1r1	1.98e-05	0.30784	0.883	0.777	0.610311	WM
Qk	9.37e-06	0.307788	0.983	0.903	0.289232	WM
Pik3r3	2.69e-09	0.307732	0.716	0.507	8.3e-05	IGL
Ube2ql1	3.51e-09	0.30771	0.852	0.704	0.000108258	IGL
Col6a2	8.45e-09	0.306909	0.347	0.121	0.000260848	EGL
Ctss	6.18e-09	0.306595	0.383	0.111	0.000190637	WM
Fstl1	3.81e-05	0.306405	0.386	0.223	1	EGL
Gm10076	7.44e-09	0.306267	0.98	0.965	0.000229673	EGL
Mamdc2	3.82e-13	0.305654	0.45	0.099	1.18e-08	WM
Serinc3	0.000218317	0.305309	0.772	0.71	1	EGL
Parvb	2.86e-07	0.3053	0.533	0.232	0.00880908	WM
Snn	1.71e-05	0.305198	0.833	0.787	0.528767	WM
Srsf2	5.95e-10	0.305195	0.97	0.949	1.84e-05	EGL
Ckb	5.08e-24	0.305132	1	1	1.57e-19	ML
B2m	3.54e-05	0.305099	0.75	0.501	1	WM
Ezr	0.000156142	0.30475	0.653	0.524	1	EGL
Sox11	8.28e-05	0.304707	0.917	0.84	1	WM
Cycs	2.36e-10	0.304469	0.965	0.915	7.27e-06	ML
Cntn1	6.98e-10	0.304216	0.941	0.852	2.16e-05	IGL
Sms	1.42e-05	0.304171	0.752	0.637	0.439294	EGL
Itgb1	8.73e-05	0.30366	0.713	0.589	1	EGL
Llgl1	0.000502895	0.303291	0.683	0.499	1	WM
Selenoh	2.74e-09	0.303123	1	0.97	8.46e-05	EGL
Aurkb	1.37e-06	0.302892	0.446	0.237	0.0423704	EGL
Ginm1	1.58e-05	0.302495	0.505	0.358	0.486093	EGL
Fbl	6.21e-05	0.302443	0.802	0.726	1	EGL
Enho	5.24e-10	0.30236	0.941	0.891	1.62e-05	IGL
Smarca5	1.42e-08	0.301858	0.713	0.473	0.000439614	EGL
Kif22	1.26e-05	0.301673	0.455	0.28	0.388739	EGL
Kcnd2	2.86e-07	0.301642	0.657	0.484	0.00881255	IGL
Smarcc1	1.51e-06	0.301571	0.604	0.406	0.0465351	EGL
Atp1b1	4.37e-15	0.301293	1	0.988	1.35e-10	ML
Snca	1.51e-08	0.301019	0.929	0.829	0.0004651	IGL
Rfwd3	4.1e-07	0.300739	0.475	0.25	0.0126501	EGL
Colec12	5.13e-07	0.300261	0.267	0.091	0.0158193	EGL
4631405J19Rik	1.58e-11	0.300206	0.267	0.051	4.87e-07	EGL
