# Supplementary material for: Single-cell spatial transcriptomic analysis reveals common and divergent features of developing postnatal granule cerebellar cells and medulloblastoma
Source: BMC Biol. 2021 Jul 1;19:135. doi: 10.1186/s12915-021-01071-8 (PMC8247169; doi:10.1186/s12915-021-01071-8)
Supplement: Supplementary file 6 — Additional file 6: Supplementary Table S5. Genes specifically associated with four GN states. Related to Fig. 5. [file 12915_2021_1071_MOESM6_ESM.xls]

## Sheet: scRNA-seq
Supplementary Table S5
The table shows in total 127 specifically expressed genes of four cell states of granule neurons (avg_logFC>0.5).
Gene	p_val	avg_logFC	pct.1	pct.2	p_val_adj	Cell types
Arpp21	0	1.29219	0.63	0.122	0	GNs II
Grin2b	0	1.04737	0.638	0.191	0	GNs II
Camk2d	0	0.974998	0.682	0.252	0	GNs II
Zmat4	0	0.855806	0.453	0.111	0	GNs II
Cadps2	0	0.820574	0.586	0.252	0	GNs II
Gabra2	0	0.756679	0.356	0.073	0	GNs II
Hivep3	0	0.708321	0.404	0.105	0	GNs II
L1cam	0	0.679583	0.494	0.178	0	GNs II
Pde4d	0	0.619754	0.383	0.136	0	GNs II
Cnr1	0	0.608786	0.305	0.085	0	GNs II
Car10	0	0.604744	0.259	0.046	0	GNs II
Wscd2	0	0.574823	0.304	0.075	0	GNs II
Cygb	1.01e-294	0.528344	0.323	0.113	1.7e-290	GNs II
Ifi203	1.29e-282	0.530655	0.291	0.099	2.18e-278	GNs II
Rwdd3	8.38e-276	0.535764	0.361	0.143	1.42e-271	GNs II
Pou2f2	1.26e-258	0.531501	0.354	0.143	2.12e-254	GNs II
Actl6b	3.45e-250	0.521022	0.529	0.282	5.83e-246	GNs II
Synpr	1.11e-189	0.504515	0.409	0.211	1.87e-185	GNs II
Cntn2	0	1.01602	0.665	0.205	0	GNs I
Gap43	0	0.999723	0.987	0.646	0	GNs I
Ppp2r2b	0	0.965658	0.746	0.298	0	GNs I
Tex14	0	0.813456	0.46	0.122	0	GNs I
Sstr2	0	0.787053	0.595	0.241	0	GNs I
St18	0	0.727957	0.515	0.201	0	GNs I
Mvd	0	0.683198	0.522	0.217	0	GNs I
Clmp	0	0.672906	0.601	0.304	0	GNs I
Nhlh1	0	0.646376	0.4	0.136	0	GNs I
Plppr1	0	0.612547	0.524	0.259	0	GNs I
Fam213b	0	0.610086	0.515	0.279	0	GNs I
Btbd17	0	0.557861	0.436	0.227	0	GNs I
Scmh1	0	0.531916	0.459	0.231	0	GNs I
Mfap4	0	0.906001	0.89	0.564	0	Non-dividing GNPs
Gm17322	0	0.81067	0.283	0.043	0	Non-dividing GNPs
Hey1	0	0.80607	0.497	0.182	0	Non-dividing GNPs
Sfrp1	0	0.792348	0.587	0.306	0	Non-dividing GNPs
Tead2	0	0.748365	0.667	0.3	0	Non-dividing GNPs
Carnmt1	0	0.714357	0.515	0.253	0	Non-dividing GNPs
Atoh1	0	0.679385	0.343	0.093	0	Non-dividing GNPs
Draxin	0	0.623783	0.395	0.13	0	Non-dividing GNPs
Tnfaip8	0	0.599561	0.426	0.166	0	Non-dividing GNPs
Barhl1	0	0.576137	0.742	0.486	0	Non-dividing GNPs
Mad2l2	0	0.527056	0.452	0.219	0	Non-dividing GNPs
Ube2c	0	1.89087	0.787	0.2	0	Dividing GNPs
Cks2	0	1.72229	0.877	0.222	0	Dividing GNPs
Birc5	0	1.55595	0.854	0.134	0	Dividing GNPs
Ccna2	0	1.46326	0.77	0.09	0	Dividing GNPs
Cdca3	0	1.42962	0.773	0.113	0	Dividing GNPs
Spc25	0	1.42488	0.744	0.093	0	Dividing GNPs
Cdc20	0	1.33803	0.557	0.079	0	Dividing GNPs
Smc4	0	1.31732	0.811	0.198	0	Dividing GNPs
Mki67	0	1.31635	0.747	0.123	0	Dividing GNPs
Ccnb1	0	1.23967	0.565	0.061	0	Dividing GNPs
Nusap1	0	1.23513	0.622	0.053	0	Dividing GNPs
Spc24	0	1.21652	0.774	0.137	0	Dividing GNPs
Tpx2	0	1.21559	0.643	0.069	0	Dividing GNPs
Prc1	0	1.19667	0.581	0.055	0	Dividing GNPs
Cdk1	0	1.19372	0.642	0.081	0	Dividing GNPs
Cks1b	0	1.15894	0.902	0.32	0	Dividing GNPs
Hist1h1b	0	1.1293	0.555	0.064	0	Dividing GNPs
Lockd	0	1.09557	0.782	0.205	0	Dividing GNPs
Racgap1	0	1.07072	0.68	0.13	0	Dividing GNPs
Ccnb2	0	1.05214	0.559	0.072	0	Dividing GNPs
Mxd3	0	1.04093	0.591	0.064	0	Dividing GNPs
Rrm2	0	1.01942	0.627	0.122	0	Dividing GNPs
Cenpe	0	1.01353	0.501	0.05	0	Dividing GNPs
Aurkb	0	0.955646	0.508	0.043	0	Dividing GNPs
Mis18bp1	0	0.928746	0.499	0.043	0	Dividing GNPs
Knstrn	0	0.920944	0.555	0.096	0	Dividing GNPs
Fbxo5	0	0.917362	0.513	0.055	0	Dividing GNPs
Esco2	0	0.906213	0.48	0.04	0	Dividing GNPs
Cenpm	0	0.901862	0.681	0.148	0	Dividing GNPs
Tyms	0	0.894884	0.612	0.147	0	Dividing GNPs
Hist1h2ae	0	0.888386	0.435	0.047	0	Dividing GNPs
Ckap2l	0	0.88757	0.488	0.041	0	Dividing GNPs
Pmf1	0	0.878687	0.685	0.168	0	Dividing GNPs
Tacc3	0	0.876878	0.504	0.059	0	Dividing GNPs
Kif22	0	0.870181	0.495	0.054	0	Dividing GNPs
Dbf4	0	0.854272	0.537	0.081	0	Dividing GNPs
Incenp	0	0.83217	0.48	0.057	0	Dividing GNPs
Hmmr	0	0.825437	0.399	0.026	0	Dividing GNPs
Nucks1	0	0.820445	0.907	0.506	0	Dividing GNPs
Nde1	0	0.800411	0.489	0.085	0	Dividing GNPs
Hjurp	0	0.794871	0.587	0.144	0	Dividing GNPs
Lmnb1	0	0.785928	0.811	0.367	0	Dividing GNPs
Cdkn2c	0	0.785901	0.552	0.124	0	Dividing GNPs
Anp32e	0	0.781141	0.879	0.447	0	Dividing GNPs
Tk1	0	0.779357	0.478	0.077	0	Dividing GNPs
Aurka	0	0.775262	0.404	0.035	0	Dividing GNPs
Rad51ap1	0	0.772053	0.491	0.085	0	Dividing GNPs
Ska1	0	0.771955	0.423	0.031	0	Dividing GNPs
Cdca2	0	0.765659	0.405	0.026	0	Dividing GNPs
Mad2l1	0	0.758879	0.481	0.064	0	Dividing GNPs
Rad21	0	0.722892	0.663	0.236	0	Dividing GNPs
Cenpw	0	0.720536	0.577	0.148	0	Dividing GNPs
Nuf2	0	0.717268	0.405	0.036	0	Dividing GNPs
Neil3	0	0.716348	0.392	0.036	0	Dividing GNPs
Rnf26	0	0.714554	0.532	0.134	0	Dividing GNPs
Psrc1	0	0.712381	0.391	0.046	0	Dividing GNPs
Gmnn	0	0.697874	0.501	0.108	0	Dividing GNPs
Trim59	0	0.688831	0.49	0.109	0	Dividing GNPs
Hmgn5	0	0.680686	0.64	0.213	0	Dividing GNPs
Kif11	0	0.676673	0.363	0.023	0	Dividing GNPs
Uhrf1	0	0.672019	0.505	0.12	0	Dividing GNPs
Arhgap11a	0	0.670629	0.36	0.033	0	Dividing GNPs
Kifc1	0	0.668969	0.362	0.03	0	Dividing GNPs
Plk1	0	0.667076	0.326	0.022	0	Dividing GNPs
Kif23	0	0.666851	0.347	0.024	0	Dividing GNPs
Asf1b	0	0.63659	0.352	0.039	0	Dividing GNPs
Rangap1	0	0.6354	0.545	0.165	0	Dividing GNPs
Dtl	0	0.625704	0.518	0.173	0	Dividing GNPs
Lsm5	0	0.621018	0.902	0.51	0	Dividing GNPs
Nek2	0	0.619244	0.303	0.02	0	Dividing GNPs
Aspm	0	0.598915	0.3	0.022	0	Dividing GNPs
Ckap2	0	0.596531	0.329	0.035	0	Dividing GNPs
Lig1	0	0.586237	0.466	0.166	0	Dividing GNPs
Nudcd2	0	0.575433	0.635	0.269	0	Dividing GNPs
Cit	0	0.570845	0.337	0.042	0	Dividing GNPs
Rrm1	0	0.5707	0.433	0.11	0	Dividing GNPs
Cenph	0	0.569377	0.357	0.062	0	Dividing GNPs
Gas2l3	0	0.567008	0.277	0.022	0	Dividing GNPs
Cdc25c	0	0.554094	0.289	0.03	0	Dividing GNPs
Rfc4	0	0.547902	0.514	0.173	0	Dividing GNPs
Clspn	0	0.537032	0.314	0.051	0	Dividing GNPs
Slbp	0	0.52887	0.585	0.299	0	Dividing GNPs
Pcna	0	0.528729	0.506	0.224	0	Dividing GNPs
Tcf19	0	0.518228	0.319	0.082	0	Dividing GNPs
Prim1	0	0.501054	0.4	0.114	0	Dividing GNPs
