# Supplementary material for: Single-cell spatial transcriptomic analysis reveals common and divergent features of developing postnatal granule cerebellar cells and medulloblastoma
Source: BMC Biol. 2021 Jul 1;19:135. doi: 10.1186/s12915-021-01071-8 (PMC8247169; doi:10.1186/s12915-021-01071-8)
Supplement: Supplementary file 7 — Additional file 7: Supplementary Table S6. NMF program genes. Related to Fig. 7. [file 12915_2021_1071_MOESM7_ESM.xls]

## Sheet: NMF gene signatures
Supplementary Table S6: Genes in four programs from NMF analysis
Meta-program A	Meta-program B	Meta-program C	Meta-program D
Hmgb2	Cltb	Stmn2	Asns
Cks2	Rbp4	Ptn	Slc3a2
Ube2c	Tbata	Gpm6a	Eif2s2
Cenpa	Ccnd1	Celf4	Eif4ebp1
Arl6ip1	Atoh1	Celf2	Mat2a
Ube2s	Zeb1	Ppp1r14c	Atf5
Cdc20	Cadm1	Fxyd6	Fos
Cenpf	Hsd11b2	Tuba1a	Shmt2
Top2a	Srebf1	Tubb2a	Phgdh
Birc5	Pdgfa	Gm17750	Mthfd2
Cdca3	Slc29a1	Rtn1	Eprs
Cdk1	Sowaha	Nrxn1	Nars
Tubb4b	Ier2	Neurod1	Atf4
Smc4	Cdk6	Nsg1	Gars
H2afx	Lap3	Tubb2b	Jun
Cdca8	Ninj1	Ppp3ca	Hspa9
Nusap1	Nkd1	Kcnk1	Nupr1
H1fx	Gnai2	Thra	Sars
Ccna2	Cd9	Mllt11	Klf13
Ccnb1	Sox9	Ldhb	Psph
Ccnb2	Pnrc1	Cpe	Cebpg
Pbk	Sfrp1	Malat1	Tars
Tpx2	Prmt8	Id2	Ankrd11
Spc25	Jun	Gm1673	Herpud1
Cks1b	Zmiz1	Aplp1	Rcc2
Mki67	S100b	Gng3	Yars
Lockd	Fam181b	Tagln3	Aars
Racgap1	Cd81	Map1lc3a	Cars
Prc1	Zfp36l1	Zfand5	Hax1
Nucks1	Hey1	Grin2b	Son
Ubald2	Arhgap31	Tspan4	Cdkn1a
Kif22	Stx6	Rbfox3	Slc7a1
Lmnb1	Ccm2	Gap43	Egr1
Pttg1	Agpat4	Elmo1	Rhob
Bub3	Tead2	Mtss1	Pck2
Fam64a	Vgll4	Cd47	Tra2b
Aurka	App	Atp2b1	Lars
Cenpe	Rassf4	Mapt	Psat1
Plk1	Gsg1l	Pcsk1n	Slc7a5
Knstrn	Tst	Zwint	Tsc22d3
Mis18bp1	Dbi	Atp6v0b	Odc1
Tacc3	Draxin	Bex2	Phf10
Aurkb	Smco4	Mtch2	Brd2
Hmmr	Csrp1	Dpysl3	Alkbh1
Casc5	Ifitm2	Zic1	Dusp1
Ccdc34	Apoe	Prkcb	Amer2
Ckap2l	Rbms1	Nrep	Aldh18a1
Cdkn2d	Hes1	Ncam1	Pcm1
Kifc1	Pou3f2	Itm2b	Arhgef2
Mad2l1	Slc1a2	Evl	Asap1
Dut		Tubb3
Dek		Igfbpl1
Pcna		Basp1
Rrm2		Podxl2
Tuba1b		Ddah2
Slbp		Elavl3
Smc2		Cog7
Mcm6		Nhlh1
Lig1		Nhlh2
Tyms		Syt11
Ranbp1		Frmd4a
Dnajc9		Elavl2
Mcm2		Igsf8
Nasp		Nrn1
Hells		Elavl4
Siva1		Thsd7a
Tipin		Ank3
Mcm7		Clmp
Mcm5		Mab21l2
Mcm3		Clic1
Dtymk		Atp6v0e
Gmnn		Cited2
Tk1		Plppr1
Uhrf1		Tubb2b
Rad51ap1		Gap43
Dhfr		Klf7
Rfc2		Gdpd1
Ung		Ckb
Prim1		Pde1c
Prdx4		Gdi1
Mrpl18		Cacna2d1
Ezh2		Nav2
Rfc4		Sox11
Dtl		Kif5c
E2f1		Psap
Lsm2		Zic1
Anp32b		Mapk8ip1
Smc6		Tex14
Rfc3		Neurod1
Hnrnpf		Lhx1
Paics		Btbd17
Tcf19		Cyth2
Lsm8		Opcml
Chaf1b		Rbfox2
Rrm1		Rcor2
Hist1h2ap		Rnf165
Cisd1		Nt5dc2
Orc6		Map1b
Gins2		Sox4
Psmc3ip		Rab3a
