# Supplementary material for: Single-cell spatial transcriptomic analysis reveals common and divergent features of developing postnatal granule cerebellar cells and medulloblastoma
Source: BMC Biol. 2021 Jul 1;19:135. doi: 10.1186/s12915-021-01071-8 (PMC8247169; doi:10.1186/s12915-021-01071-8)
Supplement: Supplementary file 8 — Additional file 8: Supplementary Table S7. DEGs between normal dividing GNPs and dividing GNP-like tumor cells. Related to Fig. 8. [file 12915_2021_1071_MOESM8_ESM.xls]

## Sheet: sheet
Supplementary Table S7
The table shows in total 543 differentially expressed genes between normal dividing GNPs and dividing GNPs-like tumor cells.
Gene	p_val	avg_logFC	pct.1	pct.2	p_val_adj	Cell type
Selm	0	1.25083	0.927	0.535	0	normal dividing GNPs
Mfap4	0	1.24208	0.923	0.51	0	normal dividing GNPs
Bex4	0	1.135	0.675	0.069	0	normal dividing GNPs
Neurod1	0	1.0897	0.906	0.586	0	normal dividing GNPs
Ptn	0	1.07731	0.986	0.799	0	normal dividing GNPs
Tmsb4x	0	0.985461	1	1	0	normal dividing GNPs
Ppp1r14c	0	0.97013	0.712	0.27	0	normal dividing GNPs
Stmn2	0	0.959798	0.911	0.518	0	normal dividing GNPs
Igfbpl1	0	0.947064	0.995	0.751	0	normal dividing GNPs
Nt5dc2	0	0.89283	0.899	0.613	0	normal dividing GNPs
Bex1	0	0.859751	0.629	0.184	0	normal dividing GNPs
Zic5	0	0.811257	0.701	0.263	0	normal dividing GNPs
Pcsk9	0	0.762478	0.426	0.02	0	normal dividing GNPs
Cenpf	1.1792e-267	0.747659	0.844	0.664	1.9912e-263	normal dividing GNPs
Ttr	0	0.747425	0.284	0	0	normal dividing GNPs
Ppp2r2b	0	0.74456	0.465	0.123	0	normal dividing GNPs
Fxyd6	0	0.738399	0.958	0.769	0	normal dividing GNPs
Elavl2	0	0.720422	0.766	0.479	0	normal dividing GNPs
Ddah2	0	0.696417	0.992	0.907	0	normal dividing GNPs
Neurod2	1.84824e-275	0.668941	0.434	0.124	3.12094e-271	normal dividing GNPs
Map1b	1.40771e-291	0.66879	0.837	0.666	2.37706e-287	normal dividing GNPs
Mdk	1.44818e-255	0.65372	0.537	0.177	2.44539e-251	normal dividing GNPs
Pax6	0	0.652841	0.928	0.701	0	normal dividing GNPs
Nrep	7.39808e-295	0.652713	0.571	0.261	1.24924e-290	normal dividing GNPs
Mtx2	0	0.645469	0.422	0.055	0	normal dividing GNPs
Igfbp5	1.14254e-307	0.641463	0.357	0.05	1.92929e-303	normal dividing GNPs
Unc5c	0	0.635896	0.326	0.013	0	normal dividing GNPs
Rnd2	0	0.630123	0.702	0.407	0	normal dividing GNPs
Islr2	4.20863e-273	0.617305	0.511	0.201	7.1067e-269	normal dividing GNPs
Celf2	0	0.615007	0.919	0.711	0	normal dividing GNPs
Ube2c	1.22457e-184	0.592155	0.827	0.677	2.06781e-180	normal dividing GNPs
Ly6e	1.95785e-290	0.583906	0.776	0.529	3.30602e-286	normal dividing GNPs
Tuba1c	6.36305e-190	0.580996	0.366	0.121	1.07446e-185	normal dividing GNPs
Ndn	1.25309e-251	0.564224	0.431	0.142	2.11596e-247	normal dividing GNPs
Timp3	3.04046e-254	0.563889	0.336	0.062	5.13413e-250	normal dividing GNPs
Xist	2.48439e-181	0.541703	0.716	0.453	4.19514e-177	normal dividing GNPs
Hist1h2ap	1.04444e-113	0.541582	0.757	0.648	1.76363e-109	normal dividing GNPs
Ptprs	2.83591e-235	0.541488	0.708	0.492	4.78872e-231	normal dividing GNPs
Plppr1	1.27054e-230	0.532711	0.465	0.179	2.14543e-226	normal dividing GNPs
Pgm2	9.86811e-177	0.526832	0.333	0.105	1.66633e-172	normal dividing GNPs
Spc25	4.48596e-211	0.521426	0.805	0.633	7.57499e-207	normal dividing GNPs
2021-09-04	6.71043e-128	0.517357	0.443	0.249	1.13312e-123	normal dividing GNPs
Nrn1	1.60633e-201	0.508906	0.614	0.351	2.71244e-197	normal dividing GNPs
Clic1	3.20982e-174	0.50599	0.835	0.719	5.42011e-170	normal dividing GNPs
Tnik	9.4906e-190	0.504757	0.473	0.223	1.60258e-185	normal dividing GNPs
Calm2	0	0.504533	1	0.996	0	normal dividing GNPs
Ppp2r2c	1.73919e-302	0.499492	0.891	0.697	2.93679e-298	normal dividing GNPs
Lurap1l	9.77979e-221	0.490755	0.367	0.1	1.65142e-216	normal dividing GNPs
Serpinh1	5.32918e-202	0.490154	0.358	0.106	8.99885e-198	normal dividing GNPs
Lhx1	4.62575e-206	0.48419	0.691	0.465	7.81104e-202	normal dividing GNPs
Sptbn1	1.49894e-176	0.473265	0.555	0.339	2.53111e-172	normal dividing GNPs
Mxd3	4.14179e-210	0.470071	0.702	0.472	6.99383e-206	normal dividing GNPs
Top2a	5.75492e-261	0.468718	0.865	0.765	9.71775e-257	normal dividing GNPs
Mpv17l2	2.86349e-157	0.465192	0.53	0.327	4.8353e-153	normal dividing GNPs
Igsf21	2.68825e-169	0.461238	0.408	0.175	4.53937e-165	normal dividing GNPs
Clmp	2.48072e-151	0.458685	0.549	0.341	4.18894e-147	normal dividing GNPs
Tfdp2	8.62264e-186	0.456498	0.558	0.322	1.45602e-181	normal dividing GNPs
Plxnb2	2.66538e-190	0.452787	0.615	0.394	4.50076e-186	normal dividing GNPs
H2afv	0	0.439889	1	0.997	0	normal dividing GNPs
H2afz	0	0.439108	1	1	0	normal dividing GNPs
Ccna2	2.39154e-204	0.438223	0.87	0.733	4.03835e-200	normal dividing GNPs
Fam110a	1.93763e-147	0.433752	0.456	0.238	3.27189e-143	normal dividing GNPs
Plagl1	2.02457e-173	0.432491	0.289	0.075	3.41868e-169	normal dividing GNPs
Tubb2b	1.15443e-173	0.42797	0.958	0.924	1.94938e-169	normal dividing GNPs
Otx2	1.32566e-118	0.426779	0.291	0.117	2.2385e-114	normal dividing GNPs
Cadps2	1.16736e-168	0.423447	0.352	0.121	1.9712e-164	normal dividing GNPs
Cntn2	2.00152e-131	0.4214	0.282	0.098	3.37977e-127	normal dividing GNPs
H3f3a	0	0.421128	1	1	0	normal dividing GNPs
Mtss1	3.26413e-157	0.42062	0.558	0.347	5.5118e-153	normal dividing GNPs
Auts2	9.01974e-142	0.420345	0.608	0.434	1.52307e-137	normal dividing GNPs
Prc1	7.42959e-126	0.418919	0.683	0.513	1.25456e-121	normal dividing GNPs
Nfic	1.21365e-174	0.41832	0.674	0.464	2.04937e-170	normal dividing GNPs
Nfix	3.27944e-261	0.412594	0.942	0.826	5.53766e-257	normal dividing GNPs
Kif21b	6.15378e-168	0.407699	0.266	0.061	1.03913e-163	normal dividing GNPs
Gamt	2.07514e-110	0.40471	0.508	0.339	3.50409e-106	normal dividing GNPs
Cdc25b	1.89835e-119	0.400284	0.419	0.227	3.20556e-115	normal dividing GNPs
Gsdmd	8.6375e-152	0.394282	0.321	0.113	1.45853e-147	normal dividing GNPs
Sox11	1.012e-168	0.392665	0.95	0.914	1.70886e-164	normal dividing GNPs
Ctxn1	2.18069e-135	0.391073	0.661	0.501	3.68231e-131	normal dividing GNPs
Banp	7.67124e-130	0.390241	0.453	0.252	1.29537e-125	normal dividing GNPs
Tnfaip8	3.10005e-157	0.385227	0.581	0.369	5.23474e-153	normal dividing GNPs
Ccdc34	1.83022e-209	0.384619	0.914	0.825	3.09051e-205	normal dividing GNPs
Nova2	8.63392e-130	0.384369	0.365	0.168	1.45792e-125	normal dividing GNPs
Ostf1	8.446e-116	0.380508	0.293	0.116	1.42619e-111	normal dividing GNPs
Bex2	8.67742e-208	0.376681	0.911	0.765	1.46527e-203	normal dividing GNPs
Stmn1	0	0.376523	1	1	0	normal dividing GNPs
Lxn	1.85137e-153	0.376357	0.277	0.079	3.12622e-149	normal dividing GNPs
Ppp1r14a	1.91332e-127	0.376071	0.285	0.102	3.23083e-123	normal dividing GNPs
Insm1	3.88141e-143	0.375733	0.77	0.638	6.55415e-139	normal dividing GNPs
Csrp2	6.4678e-172	0.375178	0.778	0.607	1.09215e-167	normal dividing GNPs
Tmem41a	1.002e-152	0.374905	0.253	0.062	1.69198e-148	normal dividing GNPs
Nrxn1	4.04489e-95	0.367134	0.558	0.4	6.83021e-91	normal dividing GNPs
Fam107b	6.40361e-127	0.366262	0.377	0.18	1.08131e-122	normal dividing GNPs
Kcne1l	2.088e-122	0.365398	0.352	0.158	3.52579e-118	normal dividing GNPs
Elmo1	7.9239e-112	0.364316	0.315	0.136	1.33803e-107	normal dividing GNPs
Hmgn2	0	0.360546	0.999	0.992	0	normal dividing GNPs
Cited1	7.15211e-93	0.359932	0.309	0.158	1.20771e-88	normal dividing GNPs
Arhgap11a	7.101e-111	0.35873	0.452	0.264	1.19907e-106	normal dividing GNPs
Btbd17	1.3129e-95	0.358088	0.436	0.275	2.21696e-91	normal dividing GNPs
Fam64a	1.51666e-119	0.357475	0.669	0.486	2.56103e-115	normal dividing GNPs
Sphkap	4.2022e-148	0.357399	0.272	0.074	7.09583e-144	normal dividing GNPs
Cdca8	2.80926e-150	0.357053	0.878	0.763	4.74371e-146	normal dividing GNPs
Gm1673	1.09484e-135	0.355758	0.848	0.754	1.84875e-131	normal dividing GNPs
Fam213b	5.94393e-96	0.355225	0.426	0.263	1.00369e-91	normal dividing GNPs
Cdca3	8.02963e-153	0.355045	0.86	0.739	1.35588e-148	normal dividing GNPs
Neo1	2.41207e-129	0.355009	0.517	0.321	4.07303e-125	normal dividing GNPs
Clybl	1.91125e-129	0.354889	0.276	0.096	3.22733e-125	normal dividing GNPs
Cenpa	3.788e-75	0.35428	0.75	0.632	6.39642e-71	normal dividing GNPs
Cotl1	2.96265e-68	0.353138	0.485	0.37	5.00272e-64	normal dividing GNPs
Zic1	3.64193e-182	0.344133	0.941	0.865	6.14976e-178	normal dividing GNPs
Sema6a	5.24105e-84	0.341411	0.398	0.248	8.85004e-80	normal dividing GNPs
Ngfrap1	2.56225e-216	0.339907	0.969	0.895	4.32662e-212	normal dividing GNPs
Cux1	3.8381e-130	0.339214	0.635	0.468	6.48102e-126	normal dividing GNPs
Hmgn1	0	0.338537	1	0.996	0	normal dividing GNPs
Chst2	1.67075e-94	0.338299	0.303	0.148	2.82123e-90	normal dividing GNPs
Gm11837	3.14587e-108	0.337427	0.265	0.102	5.31212e-104	normal dividing GNPs
Cenpe	3.68984e-90	0.336795	0.635	0.475	6.23066e-86	normal dividing GNPs
Dcx	2.94739e-76	0.334253	0.474	0.34	4.97697e-72	normal dividing GNPs
Pkig	1.36079e-126	0.332	0.66	0.507	2.29783e-122	normal dividing GNPs
Odf2	5.46354e-101	0.331583	0.53	0.368	9.22573e-97	normal dividing GNPs
Chrd	9.94345e-126	0.331131	0.262	0.083	1.67905e-121	normal dividing GNPs
Ccni	2.39743e-113	0.328859	0.704	0.564	4.0483e-109	normal dividing GNPs
Zic4	1.67124e-95	0.327702	0.642	0.506	2.82206e-91	normal dividing GNPs
H2afx	1.79355e-94	0.326081	0.873	0.816	3.02859e-90	normal dividing GNPs
Stxbp1	2.29659e-82	0.325425	0.42	0.272	3.87802e-78	normal dividing GNPs
Hn1	7.99993e-149	0.323956	0.965	0.929	1.35087e-144	normal dividing GNPs
Shf	9.07056e-99	0.323424	0.355	0.18	1.53166e-94	normal dividing GNPs
Birc5	5.14449e-142	0.319712	0.908	0.832	8.68699e-138	normal dividing GNPs
Tpx2	5.26477e-106	0.318676	0.772	0.638	8.89009e-102	normal dividing GNPs
Ankrd44	3.00675e-97	0.316667	0.362	0.185	5.07721e-93	normal dividing GNPs
Limd2	5.94946e-81	0.316048	0.589	0.476	1.00463e-76	normal dividing GNPs
Dap	6.23288e-75	0.31567	0.273	0.138	1.05248e-70	normal dividing GNPs
Nde1	9.25153e-90	0.315334	0.592	0.444	1.56221e-85	normal dividing GNPs
Sumo2	0	0.31322	1	1	0	normal dividing GNPs
Gpm6a	2.56171e-79	0.309605	0.59	0.454	4.3257e-75	normal dividing GNPs
Pdlim1	3.91179e-97	0.308641	0.273	0.117	6.60544e-93	normal dividing GNPs
Dusp14	1.80472e-90	0.307326	0.265	0.116	3.04745e-86	normal dividing GNPs
Afap1	1.64451e-76	0.306835	0.392	0.246	2.77692e-72	normal dividing GNPs
Hes6	2.33392e-94	0.305954	0.591	0.433	3.94105e-90	normal dividing GNPs
2810408A11Rik	9.14062e-95	0.305435	0.321	0.156	1.54349e-90	normal dividing GNPs
Ywhaz	3.45308e-107	0.303254	0.791	0.696	5.83087e-103	normal dividing GNPs
Zfp423	2.10408e-91	0.302367	0.347	0.184	3.55295e-87	normal dividing GNPs
Chchd7	1.7496e-101	0.302339	0.347	0.168	2.95437e-97	normal dividing GNPs
Hmgb1	0	0.302296	1	1	0	normal dividing GNPs
Itm2b	4.94037e-87	0.300481	0.872	0.826	8.34231e-83	normal dividing GNPs
0610010K14Rik	1.14805e-103	0.299756	0.626	0.48	1.93861e-99	normal dividing GNPs
Mndal	4.39251e-75	0.297061	0.366	0.216	7.41719e-71	normal dividing GNPs
Pcbp4	2.21524e-114	0.295634	0.877	0.818	3.74066e-110	normal dividing GNPs
Neil3	2.14905e-86	0.295202	0.505	0.336	3.62888e-82	normal dividing GNPs
Kcnmb4	1.75154e-90	0.295144	0.28	0.126	2.95765e-86	normal dividing GNPs
Acd	8.91262e-75	0.293571	0.514	0.391	1.50499e-70	normal dividing GNPs
Tmpo	6.14699e-153	0.29316	0.953	0.904	1.03798e-148	normal dividing GNPs
Mgst3	8.39681e-88	0.292185	0.27	0.122	1.41789e-83	normal dividing GNPs
Gpc6	1.46725e-86	0.290943	0.265	0.117	2.4776e-82	normal dividing GNPs
St18	2.36974e-63	0.290591	0.353	0.222	4.00154e-59	normal dividing GNPs
Fzr1	2.22541e-76	0.290454	0.532	0.395	3.75782e-72	normal dividing GNPs
Cmc2	1.74221e-101	0.290315	0.648	0.503	2.9419e-97	normal dividing GNPs
Nucks1	2.67362e-127	0.290125	0.942	0.9	4.51468e-123	normal dividing GNPs
Nfib	4.71329e-266	0.289864	0.999	0.993	7.95886e-262	normal dividing GNPs
Sapcd2	1.70293e-84	0.28771	0.523	0.361	2.87557e-80	normal dividing GNPs
Uncx	3.4146e-97	0.287612	0.709	0.557	5.76589e-93	normal dividing GNPs
Sms	1.7291e-114	0.287498	0.836	0.758	2.91975e-110	normal dividing GNPs
Blvrb	6.00514e-74	0.286298	0.432	0.289	1.01403e-69	normal dividing GNPs
Glce	3.96073e-84	0.28595	0.271	0.125	6.68808e-80	normal dividing GNPs
Wrap73	1.28724e-82	0.28308	0.369	0.214	2.17364e-78	normal dividing GNPs
Peli2	1.52047e-69	0.282591	0.393	0.258	2.56747e-65	normal dividing GNPs
Spag5	1.44467e-81	0.281725	0.387	0.229	2.43946e-77	normal dividing GNPs
Fam53b	1.83211e-78	0.280601	0.518	0.38	3.0937e-74	normal dividing GNPs
Cdkn2c	3.80548e-88	0.280594	0.658	0.511	6.42594e-84	normal dividing GNPs
Tmsb10	5.94314e-242	0.280455	1	1	1.00356e-237	normal dividing GNPs
Ccp110	1.32482e-77	0.279557	0.39	0.239	2.23709e-73	normal dividing GNPs
Smpd3	2.93472e-64	0.278175	0.325	0.197	4.95557e-60	normal dividing GNPs
Tpm1	9.35816e-71	0.277715	0.456	0.326	1.58022e-66	normal dividing GNPs
Arhgap33	6.3509e-79	0.277383	0.304	0.155	1.07241e-74	normal dividing GNPs
Brd8	3.95471e-85	0.274602	0.662	0.551	6.67792e-81	normal dividing GNPs
Igsf3	1.05648e-65	0.274363	0.371	0.236	1.78398e-61	normal dividing GNPs
Amer1	2.65364e-71	0.273649	0.34	0.198	4.48093e-67	normal dividing GNPs
Pcca	7.76565e-71	0.271993	0.251	0.122	1.31131e-66	normal dividing GNPs
Gas2l3	5.96903e-67	0.27117	0.377	0.231	1.00793e-62	normal dividing GNPs
Snapc5	1.60577e-74	0.271033	0.366	0.222	2.7115e-70	normal dividing GNPs
Rgs17	4.14166e-65	0.270983	0.285	0.151	6.99361e-61	normal dividing GNPs
Sgol1	1.20529e-87	0.270531	0.619	0.464	2.03525e-83	normal dividing GNPs
Tubb4b	6.81629e-51	0.270419	0.87	0.846	1.151e-46	normal dividing GNPs
Hjurp	7.29811e-87	0.270282	0.681	0.549	1.23236e-82	normal dividing GNPs
Dbf4	1.5998e-78	0.268402	0.611	0.481	2.70143e-74	normal dividing GNPs
Ttc3	5.62072e-79	0.267908	0.785	0.71	9.49114e-75	normal dividing GNPs
2810417H13Rik	2.08189e-116	0.267399	0.99	0.954	3.51548e-112	normal dividing GNPs
Rbmx	5.91724e-82	0.266937	0.738	0.637	9.99185e-78	normal dividing GNPs
Kif4	1.72873e-65	0.264978	0.391	0.253	2.91914e-61	normal dividing GNPs
Rad21	3.57128e-86	0.26387	0.742	0.634	6.03046e-82	normal dividing GNPs
Pnrc2	2.97279e-77	0.263696	0.6	0.462	5.01985e-73	normal dividing GNPs
Epb41l1	2.20145e-72	0.262825	0.277	0.138	3.71737e-68	normal dividing GNPs
Frmd4a	4.3842e-69	0.262491	0.635	0.532	7.40316e-65	normal dividing GNPs
Wbp5	2.56998e-113	0.261624	0.897	0.837	4.33967e-109	normal dividing GNPs
Ank3	1.83609e-68	0.261053	0.63	0.527	3.10043e-64	normal dividing GNPs
Itsn1	1.43841e-55	0.260713	0.286	0.169	2.4289e-51	normal dividing GNPs
Hmgb3	6.01466e-157	0.260172	0.991	0.967	1.01564e-152	normal dividing GNPs
Syt11	4.43874e-45	0.259299	0.626	0.561	7.49526e-41	normal dividing GNPs
Bhlhe22	3.43143e-59	0.257694	0.3	0.178	5.79431e-55	normal dividing GNPs
Ubash3b	6.2321e-70	0.257686	0.256	0.122	1.05235e-65	normal dividing GNPs
Rgs12	1.17705e-72	0.256983	0.265	0.127	1.98757e-68	normal dividing GNPs
Adgrl1	4.66571e-60	0.256702	0.367	0.239	7.87852e-56	normal dividing GNPs
Cdca2	2.10785e-68	0.255013	0.517	0.379	3.55931e-64	normal dividing GNPs
Apc	1.21154e-50	0.254514	0.383	0.274	2.0458e-46	normal dividing GNPs
Ube2s	2.52849e-86	0.253095	0.988	0.981	4.26962e-82	normal dividing GNPs
Whsc1	4.13465e-71	0.252555	0.654	0.548	6.98176e-67	normal dividing GNPs
Stag1	2.72155e-65	0.251959	0.55	0.436	4.5956e-61	normal dividing GNPs
Elavl3	2.12813e-35	0.251751	0.726	0.71	3.59357e-31	normal dividing GNPs
Lhx1os	1.5146e-70	0.251746	0.657	0.544	2.55756e-66	normal dividing GNPs
Gsk3b	1.57324e-65	0.25151	0.675	0.578	2.65658e-61	normal dividing GNPs
Lbr	7.64917e-81	0.250634	0.61	0.472	1.29164e-76	normal dividing GNPs
Cltb	0	1.7172	0.896	0.472	0	Dividing GNPs-like tumor cells
Cdkn2a	0	1.50905	0.765	0.019	0	Dividing GNPs-like tumor cells
Fos	9.54398e-307	1.19239	0.507	0.172	1.6116e-302	Dividing GNPs-like tumor cells
Ier5	0	1.15718	0.894	0.419	0	Dividing GNPs-like tumor cells
Rbp4	0	1.04512	0.557	0.138	0	Dividing GNPs-like tumor cells
Fam210b	0	1.02477	0.64	0.22	0	Dividing GNPs-like tumor cells
Cited2	0	1.01374	0.719	0.265	0	Dividing GNPs-like tumor cells
Sowaha	0	0.874811	0.429	0.021	0	Dividing GNPs-like tumor cells
Lgals1	9.05752e-253	0.863237	0.57	0.275	1.52945e-248	Dividing GNPs-like tumor cells
Tbata	0	0.862115	0.789	0.486	0	Dividing GNPs-like tumor cells
Fscn1	0	0.840375	0.518	0.12	0	Dividing GNPs-like tumor cells
Hpca	0	0.832803	0.773	0.462	0	Dividing GNPs-like tumor cells
Tmem163	0	0.825744	0.38	0.002	0	Dividing GNPs-like tumor cells
Jun	0	0.819682	0.788	0.52	0	Dividing GNPs-like tumor cells
Pdgfa	0	0.800958	0.542	0.141	0	Dividing GNPs-like tumor cells
Ldha	3.4737e-283	0.783615	0.821	0.564	5.86569e-279	Dividing GNPs-like tumor cells
Lrba	0	0.778531	0.557	0.152	0	Dividing GNPs-like tumor cells
Srebf1	4.24338e-306	0.777199	0.585	0.243	7.16538e-302	Dividing GNPs-like tumor cells
Gsg1l	0	0.746716	0.665	0.213	0	Dividing GNPs-like tumor cells
Aldoa	1.94949e-171	0.731624	0.539	0.278	3.2919e-167	Dividing GNPs-like tumor cells
Pqlc1	0	0.72841	0.443	0.08	0	Dividing GNPs-like tumor cells
Pvalb	1.49122e-224	0.726508	0.323	0.079	2.51807e-220	Dividing GNPs-like tumor cells
Erdr1	0	0.72541	0.883	0.576	0	Dividing GNPs-like tumor cells
Prmt8	0	0.716969	0.432	0.076	0	Dividing GNPs-like tumor cells
Cct7	0	0.708367	0.943	0.702	0	Dividing GNPs-like tumor cells
Lap3	2.40018e-273	0.695311	0.677	0.383	4.05295e-269	Dividing GNPs-like tumor cells
Mab21l2	0	0.691068	0.481	0.1	0	Dividing GNPs-like tumor cells
Cadm1	0	0.690025	0.752	0.421	0	Dividing GNPs-like tumor cells
Sfrp1	0	0.681952	0.915	0.717	0	Dividing GNPs-like tumor cells
Ehbp1	5.00335e-169	0.681902	0.43	0.204	8.44865e-165	Dividing GNPs-like tumor cells
Jund	0	0.678188	0.859	0.533	0	Dividing GNPs-like tumor cells
Ninj1	5.18433e-302	0.670567	0.496	0.164	8.75426e-298	Dividing GNPs-like tumor cells
Pcbp1	0	0.650409	0.952	0.745	0	Dividing GNPs-like tumor cells
C1ql1	3.61816e-247	0.648895	0.716	0.403	6.10962e-243	Dividing GNPs-like tumor cells
Gapdh	0	0.644945	1	0.994	0	Dividing GNPs-like tumor cells
Ccnd1	0	0.644648	0.804	0.453	0	Dividing GNPs-like tumor cells
Tshz2	2.01166e-298	0.641313	0.744	0.435	3.39689e-294	Dividing GNPs-like tumor cells
Cd81	0	0.636345	0.849	0.578	0	Dividing GNPs-like tumor cells
Cdkn1a	1.71413e-181	0.633881	0.419	0.166	2.89448e-177	Dividing GNPs-like tumor cells
Frmd4b	0	0.632719	0.522	0.167	0	Dividing GNPs-like tumor cells
Cdk6	2.21866e-230	0.625507	0.689	0.404	3.74644e-226	Dividing GNPs-like tumor cells
Mif	0	0.622389	0.992	0.896	0	Dividing GNPs-like tumor cells
Pdzrn4	0	0.618633	0.378	0.039	0	Dividing GNPs-like tumor cells
Hk2	0	0.617856	0.454	0.099	0	Dividing GNPs-like tumor cells
Hes1	0	0.615003	0.263	0.011	0	Dividing GNPs-like tumor cells
Cnbp	0	0.608791	0.997	0.961	0	Dividing GNPs-like tumor cells
Asap1	1.30061e-295	0.602796	0.494	0.156	2.19621e-291	Dividing GNPs-like tumor cells
Pitx2	0	0.602382	0.342	0	0	Dividing GNPs-like tumor cells
Dpysl4	1.95154e-210	0.600451	0.514	0.237	3.29537e-206	Dividing GNPs-like tumor cells
Slc3a2	3.76585e-260	0.588901	0.834	0.586	6.35901e-256	Dividing GNPs-like tumor cells
Pou4f1	0	0.58569	0.335	0.013	0	Dividing GNPs-like tumor cells
Gnai2	4.39804e-174	0.577072	0.75	0.564	7.42654e-170	Dividing GNPs-like tumor cells
Syt13	1.86505e-257	0.574204	0.468	0.162	3.14932e-253	Dividing GNPs-like tumor cells
Sfrp2	3.70514e-231	0.572828	0.456	0.163	6.25651e-227	Dividing GNPs-like tumor cells
Cd9	1.47946e-297	0.565264	0.932	0.781	2.49821e-293	Dividing GNPs-like tumor cells
Shfm1	0	0.559555	0.996	0.954	0	Dividing GNPs-like tumor cells
Ndufc2	0	0.557651	0.965	0.811	0	Dividing GNPs-like tumor cells
Hsd11b2	3.02378e-167	0.545863	0.574	0.327	5.10596e-163	Dividing GNPs-like tumor cells
Mcm7	3.78086e-254	0.534464	0.814	0.575	6.38436e-250	Dividing GNPs-like tumor cells
Ntrk3	1.82624e-241	0.530334	0.374	0.099	3.08379e-237	Dividing GNPs-like tumor cells
Ntng1	1.7482e-206	0.529805	0.348	0.104	2.95201e-202	Dividing GNPs-like tumor cells
Atoh1	1.25001e-169	0.526461	0.561	0.3	2.11077e-165	Dividing GNPs-like tumor cells
Gpr153	2.30421e-268	0.525888	0.466	0.142	3.89089e-264	Dividing GNPs-like tumor cells
Fbl	1.08348e-267	0.521994	0.866	0.641	1.82957e-263	Dividing GNPs-like tumor cells
Sh3bp1	1.03191e-230	0.518596	0.504	0.176	1.74249e-226	Dividing GNPs-like tumor cells
Pole4	2.68425e-206	0.517597	0.714	0.443	4.53262e-202	Dividing GNPs-like tumor cells
Apoe	1.55604e-189	0.515075	0.429	0.165	2.62753e-185	Dividing GNPs-like tumor cells
Kif21a	5.29635e-259	0.510243	0.441	0.134	8.94341e-255	Dividing GNPs-like tumor cells
Pdia6	2.48045e-199	0.506078	0.77	0.543	4.18849e-195	Dividing GNPs-like tumor cells
Sox4	3.1027e-153	0.500166	0.788	0.595	5.23921e-149	Dividing GNPs-like tumor cells
Apex1	5.05995e-233	0.498333	0.817	0.571	8.54424e-229	Dividing GNPs-like tumor cells
Eif4a1	0	0.498197	1	0.988	0	Dividing GNPs-like tumor cells
Sox18	0	0.497576	0.259	0.014	0	Dividing GNPs-like tumor cells
Phb2	3.7957e-303	0.494615	0.925	0.742	6.40942e-299	Dividing GNPs-like tumor cells
Ppp1r14b	0	0.493032	0.963	0.741	0	Dividing GNPs-like tumor cells
Prm1	0	0.492863	0.307	0.029	0	Dividing GNPs-like tumor cells
Dusp5	1.1227e-302	0.4926	0.277	0.022	1.89579e-298	Dividing GNPs-like tumor cells
Traf4	2.84273e-209	0.491959	0.53	0.222	4.80023e-205	Dividing GNPs-like tumor cells
Ndufa4	0	0.491041	1	0.991	0	Dividing GNPs-like tumor cells
Bcas1	5.2372e-246	0.486677	0.428	0.13	8.84354e-242	Dividing GNPs-like tumor cells
Magohb	8.82008e-185	0.485332	0.647	0.38	1.48936e-180	Dividing GNPs-like tumor cells
Adck5	1.80095e-206	0.481365	0.352	0.102	3.04108e-202	Dividing GNPs-like tumor cells
Luc7l2	2.88695e-195	0.478371	0.819	0.576	4.87491e-191	Dividing GNPs-like tumor cells
Nsmce4a	6.68103e-231	0.47728	0.78	0.46	1.12816e-226	Dividing GNPs-like tumor cells
Brk1	1.38144e-233	0.476463	0.864	0.641	2.3327e-229	Dividing GNPs-like tumor cells
Gm2694	3.58621e-225	0.474777	0.865	0.635	6.05567e-221	Dividing GNPs-like tumor cells
Sec11c	6.96032e-185	0.473025	0.502	0.229	1.17532e-180	Dividing GNPs-like tumor cells
Serbp1	0	0.467753	0.999	0.975	0	Dividing GNPs-like tumor cells
Sub1	0	0.466499	0.975	0.876	0	Dividing GNPs-like tumor cells
Srm	2.24756e-170	0.465528	0.59	0.318	3.79523e-166	Dividing GNPs-like tumor cells
Acot7	3.33431e-188	0.465151	0.568	0.282	5.63031e-184	Dividing GNPs-like tumor cells
Mat2a	5.14672e-137	0.46461	0.747	0.588	8.69075e-133	Dividing GNPs-like tumor cells
Thsd7a	1.75098e-241	0.462104	0.253	0.031	2.95671e-237	Dividing GNPs-like tumor cells
Cacna2d1	1.45342e-144	0.457183	0.556	0.309	2.45425e-140	Dividing GNPs-like tumor cells
Sox1	0	0.454881	0.272	0.014	0	Dividing GNPs-like tumor cells
Mcm6	3.15698e-151	0.454752	0.655	0.414	5.33087e-147	Dividing GNPs-like tumor cells
Sdpr	2.65651e-183	0.452251	0.276	0.064	4.48579e-179	Dividing GNPs-like tumor cells
Hspd1	1.75545e-195	0.45073	0.826	0.614	2.96425e-191	Dividing GNPs-like tumor cells
H1fx	1.76684e-248	0.449769	0.929	0.674	2.98348e-244	Dividing GNPs-like tumor cells
2021-09-08	4.46268e-219	0.445104	0.365	0.099	7.53569e-215	Dividing GNPs-like tumor cells
Card19	1.37956e-164	0.445052	0.264	0.069	2.32952e-160	Dividing GNPs-like tumor cells
Ptov1	1.68615e-256	0.444296	0.886	0.592	2.84724e-252	Dividing GNPs-like tumor cells
Mcm2	1.12951e-139	0.443995	0.597	0.352	1.90729e-135	Dividing GNPs-like tumor cells
Slc25a5	0	0.437405	0.991	0.935	0	Dividing GNPs-like tumor cells
Nnat	1.75605e-188	0.432984	0.955	0.853	2.96526e-184	Dividing GNPs-like tumor cells
Ubc	2.21288e-147	0.432398	0.824	0.659	3.73667e-143	Dividing GNPs-like tumor cells
Pnrc1	1.7321e-141	0.430936	0.564	0.291	2.92483e-137	Dividing GNPs-like tumor cells
Ddx39b	1.5969e-225	0.428125	0.93	0.819	2.69653e-221	Dividing GNPs-like tumor cells
Hspa5	9.21423e-115	0.427706	0.686	0.494	1.55591e-110	Dividing GNPs-like tumor cells
Mrps33	4.08353e-225	0.425807	0.925	0.774	6.89545e-221	Dividing GNPs-like tumor cells
Lamp1	2.21208e-188	0.425645	0.758	0.459	3.73532e-184	Dividing GNPs-like tumor cells
Ndrg2	1.61833e-177	0.424187	0.342	0.107	2.73271e-173	Dividing GNPs-like tumor cells
Mical1	1.4004e-217	0.422131	0.299	0.062	2.36471e-213	Dividing GNPs-like tumor cells
Hspa8	0	0.421425	0.999	0.995	0	Dividing GNPs-like tumor cells
Rnd3	7.68716e-120	0.418297	0.698	0.502	1.29805e-115	Dividing GNPs-like tumor cells
Slc29a1	1.78618e-187	0.416421	0.932	0.816	3.01614e-183	Dividing GNPs-like tumor cells
Cct8	3.76506e-173	0.413843	0.834	0.636	6.35768e-169	Dividing GNPs-like tumor cells
Cycs	2.71291e-217	0.412165	0.961	0.876	4.58102e-213	Dividing GNPs-like tumor cells
Nop56	1.18453e-150	0.411642	0.806	0.616	2.00019e-146	Dividing GNPs-like tumor cells
Ssbp1	8.58112e-152	0.411466	0.728	0.501	1.44901e-147	Dividing GNPs-like tumor cells
Npm1	0	0.407743	0.998	0.973	0	Dividing GNPs-like tumor cells
Mycn	2.51768e-112	0.407049	0.721	0.526	4.25135e-108	Dividing GNPs-like tumor cells
Fam212b	5.22152e-181	0.406474	0.378	0.127	8.81705e-177	Dividing GNPs-like tumor cells
Gstm5	2.69621e-153	0.405166	0.771	0.545	4.55282e-149	Dividing GNPs-like tumor cells
Alyref	7.01638e-188	0.40429	0.8	0.51	1.18479e-183	Dividing GNPs-like tumor cells
Atp5b	0	0.404064	0.994	0.966	0	Dividing GNPs-like tumor cells
Yrdc	8.45075e-154	0.403041	0.485	0.199	1.42699e-149	Dividing GNPs-like tumor cells
Ccnd3	1.05938e-98	0.400563	0.312	0.14	1.78887e-94	Dividing GNPs-like tumor cells
Eno1	2.39719e-108	0.396822	0.769	0.604	4.04789e-104	Dividing GNPs-like tumor cells
Psma4	1.00198e-182	0.395009	0.9	0.735	1.69195e-178	Dividing GNPs-like tumor cells
Eln	1.19583e-70	0.3933	0.384	0.226	2.01928e-66	Dividing GNPs-like tumor cells
Atp6v0e	1.79455e-133	0.392512	0.773	0.583	3.03027e-129	Dividing GNPs-like tumor cells
Prdx1	7.45723e-256	0.391721	0.977	0.883	1.25923e-251	Dividing GNPs-like tumor cells
Nop58	1.29828e-138	0.389317	0.769	0.576	2.19228e-134	Dividing GNPs-like tumor cells
Ybx1	6.94924e-302	0.388214	1	0.967	1.17345e-297	Dividing GNPs-like tumor cells
Agpat4	1.36455e-88	0.387577	0.567	0.389	2.30419e-84	Dividing GNPs-like tumor cells
Cklf	1.73178e-139	0.387356	0.484	0.24	2.92429e-135	Dividing GNPs-like tumor cells
Lrig3	1.92314e-176	0.387337	0.357	0.117	3.24742e-172	Dividing GNPs-like tumor cells
Eif2s1	2.52109e-123	0.384914	0.708	0.515	4.25712e-119	Dividing GNPs-like tumor cells
Nell2	3.79598e-155	0.383486	0.427	0.18	6.40989e-151	Dividing GNPs-like tumor cells
Klhdc2	8.5169e-130	0.37973	0.751	0.537	1.43816e-125	Dividing GNPs-like tumor cells
Cct3	1.46837e-159	0.377139	0.851	0.665	2.47948e-155	Dividing GNPs-like tumor cells
Pdia3	2.06076e-109	0.376117	0.666	0.46	3.4798e-105	Dividing GNPs-like tumor cells
Pcna	3.72906e-112	0.375487	0.729	0.529	6.29688e-108	Dividing GNPs-like tumor cells
Hnrnpa2b1	0	0.375134	1	0.994	0	Dividing GNPs-like tumor cells
Tmem59	5.31056e-125	0.374797	0.751	0.545	8.9674e-121	Dividing GNPs-like tumor cells
Crip2	5.52267e-83	0.371576	0.591	0.391	9.32558e-79	Dividing GNPs-like tumor cells
Srsf2	6.57411e-246	0.370984	0.974	0.789	1.1101e-241	Dividing GNPs-like tumor cells
Stx6	3.23542e-118	0.370357	0.56	0.334	5.46333e-114	Dividing GNPs-like tumor cells
Gm26917	2.15578e-110	0.368288	0.71	0.53	3.64025e-106	Dividing GNPs-like tumor cells
Ndufa9	9.25829e-120	0.367916	0.646	0.411	1.56335e-115	Dividing GNPs-like tumor cells
Ak1	3.34661e-163	0.36783	0.269	0.068	5.65109e-159	Dividing GNPs-like tumor cells
Pkm	3.79459e-168	0.36779	0.961	0.882	6.40754e-164	Dividing GNPs-like tumor cells
Prmt1	1.02698e-198	0.365918	0.954	0.832	1.73415e-194	Dividing GNPs-like tumor cells
Gm11541	5.44357e-147	0.36499	0.346	0.126	9.19202e-143	Dividing GNPs-like tumor cells
Hspa9	1.27083e-101	0.363558	0.699	0.518	2.14593e-97	Dividing GNPs-like tumor cells
Map2k6	5.01434e-136	0.363403	0.316	0.113	8.46721e-132	Dividing GNPs-like tumor cells
1700001O22Rik	1.04007e-162	0.362121	0.31	0.093	1.75626e-158	Dividing GNPs-like tumor cells
Zfos1	1.9333e-93	0.362071	0.634	0.438	3.26457e-89	Dividing GNPs-like tumor cells
Angptl2	2.60404e-130	0.360123	0.365	0.152	4.39718e-126	Dividing GNPs-like tumor cells
Hnrnpf	5.0531e-203	0.357823	0.965	0.904	8.53267e-199	Dividing GNPs-like tumor cells
Ctsd	3.25051e-126	0.357397	0.474	0.239	5.48881e-122	Dividing GNPs-like tumor cells
Cdca7	6.51483e-119	0.356908	0.577	0.334	1.10009e-114	Dividing GNPs-like tumor cells
Eef1g	6.97007e-211	0.350798	0.979	0.907	1.17697e-206	Dividing GNPs-like tumor cells
App	5.75061e-65	0.350733	0.68	0.547	9.71047e-61	Dividing GNPs-like tumor cells
Npc2	9.44483e-100	0.348737	0.725	0.555	1.59485e-95	Dividing GNPs-like tumor cells
C1qbp	1.47869e-119	0.348287	0.783	0.596	2.49692e-115	Dividing GNPs-like tumor cells
Tmbim6	7.07196e-117	0.347011	0.746	0.553	1.19417e-112	Dividing GNPs-like tumor cells
Psma6	4.03412e-147	0.346957	0.879	0.73	6.81202e-143	Dividing GNPs-like tumor cells
H13	4.06126e-98	0.34568	0.487	0.278	6.85784e-94	Dividing GNPs-like tumor cells
Trim8	1.33362e-131	0.345326	0.357	0.14	2.25194e-127	Dividing GNPs-like tumor cells
Atp6v1f	3.09357e-100	0.345257	0.744	0.554	5.22381e-96	Dividing GNPs-like tumor cells
Akt1	2.77759e-101	0.344258	0.595	0.364	4.69023e-97	Dividing GNPs-like tumor cells
Cct5	1.24388e-149	0.344073	0.899	0.77	2.10041e-145	Dividing GNPs-like tumor cells
Hist1h2bc	1.04044e-44	0.343405	0.297	0.176	1.75688e-40	Dividing GNPs-like tumor cells
Eif4ebp1	1.3503e-36	0.34183	0.333	0.225	2.28012e-32	Dividing GNPs-like tumor cells
Adh5	1.17792e-115	0.340741	0.761	0.563	1.98903e-111	Dividing GNPs-like tumor cells
Gm42418	1.52504e-63	0.340166	0.65	0.488	2.57519e-59	Dividing GNPs-like tumor cells
Atp6v1e1	2.75344e-89	0.339428	0.584	0.38	4.64947e-85	Dividing GNPs-like tumor cells
Psma3	6.99831e-176	0.338503	0.952	0.868	1.18173e-171	Dividing GNPs-like tumor cells
Capza2	8.92118e-111	0.338295	0.8	0.616	1.50643e-106	Dividing GNPs-like tumor cells
Hpcal1	1.25919e-107	0.337764	0.353	0.158	2.12627e-103	Dividing GNPs-like tumor cells
Strap	1.03687e-136	0.337718	0.884	0.749	1.75086e-132	Dividing GNPs-like tumor cells
Ypel3	1.87068e-86	0.335787	0.722	0.552	3.15884e-82	Dividing GNPs-like tumor cells
Id2	6.85922e-37	0.334232	0.649	0.549	1.15825e-32	Dividing GNPs-like tumor cells
1810037I17Rik	3.80027e-92	0.333327	0.702	0.515	6.41713e-88	Dividing GNPs-like tumor cells
Nkd1	3.7207e-79	0.332527	0.708	0.561	6.28277e-75	Dividing GNPs-like tumor cells
Taf10	3.28978e-114	0.332488	0.616	0.344	5.55513e-110	Dividing GNPs-like tumor cells
Arpc4	1.36525e-100	0.332432	0.653	0.437	2.30535e-96	Dividing GNPs-like tumor cells
Emg1	6.0499e-122	0.331046	0.86	0.723	1.02159e-117	Dividing GNPs-like tumor cells
Hspe1	4.08646e-137	0.330691	0.912	0.776	6.9004e-133	Dividing GNPs-like tumor cells
Neurod6	3.394e-101	0.330611	0.336	0.152	5.73111e-97	Dividing GNPs-like tumor cells
Rhob	1.55031e-62	0.330466	0.583	0.424	2.61786e-58	Dividing GNPs-like tumor cells
Rabggtb	9.13315e-112	0.329506	0.392	0.18	1.54222e-107	Dividing GNPs-like tumor cells
Asns	3.10729e-39	0.328691	0.419	0.302	5.24698e-35	Dividing GNPs-like tumor cells
Cmas	6.80528e-106	0.328544	0.429	0.206	1.14914e-101	Dividing GNPs-like tumor cells
Ier2	2.15198e-46	0.328056	0.499	0.357	3.63384e-42	Dividing GNPs-like tumor cells
Ccm2	9.33542e-75	0.327971	0.506	0.325	1.57638e-70	Dividing GNPs-like tumor cells
Rnf121	1.81132e-108	0.32739	0.401	0.194	3.05859e-104	Dividing GNPs-like tumor cells
Mdh2	8.86984e-157	0.325932	0.932	0.832	1.49776e-152	Dividing GNPs-like tumor cells
Mcm4	2.15518e-102	0.322954	0.384	0.188	3.63924e-98	Dividing GNPs-like tumor cells
Shisa2	1.47281e-132	0.322719	0.259	0.077	2.48699e-128	Dividing GNPs-like tumor cells
Tmem50a	1.03037e-74	0.322059	0.527	0.338	1.73988e-70	Dividing GNPs-like tumor cells
Cadm4	3.12939e-123	0.322044	0.318	0.115	5.28429e-119	Dividing GNPs-like tumor cells
Ung	6.40405e-90	0.32185	0.374	0.189	1.08139e-85	Dividing GNPs-like tumor cells
Gars	1.90899e-84	0.321731	0.699	0.527	3.22353e-80	Dividing GNPs-like tumor cells
Mcm3	4.08984e-80	0.321365	0.524	0.332	6.9061e-76	Dividing GNPs-like tumor cells
Zeb1	1.8939e-62	0.320556	0.563	0.416	3.19804e-58	Dividing GNPs-like tumor cells
Nhp2	6.61625e-114	0.320295	0.838	0.676	1.11722e-109	Dividing GNPs-like tumor cells
Med21	9.57254e-83	0.318572	0.661	0.469	1.61642e-78	Dividing GNPs-like tumor cells
Laptm4a	3.87141e-131	0.318533	0.879	0.738	6.53726e-127	Dividing GNPs-like tumor cells
Gabarapl1	7.49117e-87	0.318213	0.404	0.215	1.26496e-82	Dividing GNPs-like tumor cells
Smpd2	1.80326e-110	0.318044	0.366	0.163	3.04499e-106	Dividing GNPs-like tumor cells
Ahsa1	1.97817e-77	0.317863	0.639	0.463	3.34033e-73	Dividing GNPs-like tumor cells
Prdx4	1.72942e-107	0.317574	0.873	0.73	2.9203e-103	Dividing GNPs-like tumor cells
Fkbp4	8.33475e-136	0.316555	0.916	0.816	1.40741e-131	Dividing GNPs-like tumor cells
Socs2	1.84817e-82	0.316061	0.42	0.232	3.12082e-78	Dividing GNPs-like tumor cells
Ddx5	4.15328e-197	0.313999	0.995	0.968	7.01323e-193	Dividing GNPs-like tumor cells
Myl12a	3.89777e-78	0.313309	0.749	0.621	6.58177e-74	Dividing GNPs-like tumor cells
Rgmb	7.93003e-134	0.312598	0.278	0.084	1.33907e-129	Dividing GNPs-like tumor cells
Snrpg	1.93505e-223	0.312489	0.991	0.971	3.26752e-219	Dividing GNPs-like tumor cells
E2f1	4.5953e-93	0.309239	0.621	0.39	7.75962e-89	Dividing GNPs-like tumor cells
Btf3	1.14609e-265	0.309119	0.999	0.983	1.93529e-261	Dividing GNPs-like tumor cells
Pfdn4	5.78878e-97	0.308539	0.771	0.585	9.77493e-93	Dividing GNPs-like tumor cells
Adamts1	4.08565e-105	0.307928	0.263	0.098	6.89903e-101	Dividing GNPs-like tumor cells
Rtn4	1.19682e-86	0.307146	0.658	0.462	2.02096e-82	Dividing GNPs-like tumor cells
Ppid	3.72542e-82	0.306918	0.566	0.371	6.29075e-78	Dividing GNPs-like tumor cells
Fam181b	2.29807e-73	0.305993	0.41	0.235	3.88052e-69	Dividing GNPs-like tumor cells
Fez1	3.28024e-75	0.305406	0.607	0.421	5.53901e-71	Dividing GNPs-like tumor cells
Sec13	2.12348e-81	0.304587	0.682	0.486	3.58571e-77	Dividing GNPs-like tumor cells
Ppp2ca	5.86876e-107	0.303623	0.782	0.587	9.90999e-103	Dividing GNPs-like tumor cells
Efhd2	6.3106e-58	0.30353	0.367	0.22	1.06561e-53	Dividing GNPs-like tumor cells
Psat1	1.66173e-91	0.303383	0.817	0.68	2.806e-87	Dividing GNPs-like tumor cells
Fus	8.86298e-90	0.301579	0.9	0.826	1.4966e-85	Dividing GNPs-like tumor cells
Ergic2	4.70484e-68	0.299734	0.633	0.453	7.94459e-64	Dividing GNPs-like tumor cells
Ckap4	2.20294e-74	0.29959	0.569	0.369	3.71989e-70	Dividing GNPs-like tumor cells
Barhl1	1.50495e-74	0.29903	0.812	0.685	2.54125e-70	Dividing GNPs-like tumor cells
Tmed10	5.40876e-74	0.298878	0.702	0.538	9.13323e-70	Dividing GNPs-like tumor cells
Lmo4	1.5704e-60	0.298825	0.629	0.477	2.65178e-56	Dividing GNPs-like tumor cells
Ppp2r1a	4.91226e-71	0.298595	0.598	0.424	8.29484e-67	Dividing GNPs-like tumor cells
Gm17322	2.13539e-50	0.298579	0.28	0.157	3.60582e-46	Dividing GNPs-like tumor cells
Hsp90aa1	5.65379e-199	0.29798	0.999	0.987	9.54699e-195	Dividing GNPs-like tumor cells
Trp53	3.95912e-90	0.297953	0.754	0.575	6.68537e-86	Dividing GNPs-like tumor cells
Pak3	1.06819e-99	0.296475	0.324	0.14	1.80374e-95	Dividing GNPs-like tumor cells
Sema7a	6.25757e-87	0.296157	0.375	0.191	1.05665e-82	Dividing GNPs-like tumor cells
Snhg12	2.78476e-88	0.295677	0.283	0.122	4.70235e-84	Dividing GNPs-like tumor cells
Psmc6	2.67235e-80	0.295168	0.722	0.556	4.51253e-76	Dividing GNPs-like tumor cells
Rsl1d1	2.27995e-81	0.295161	0.711	0.524	3.84993e-77	Dividing GNPs-like tumor cells
Dynll1	5.36646e-106	0.294949	0.985	0.966	9.0618e-102	Dividing GNPs-like tumor cells
Gpr85	2.96686e-56	0.294457	0.503	0.346	5.00984e-52	Dividing GNPs-like tumor cells
Timm17a	1.12279e-81	0.292676	0.677	0.485	1.89594e-77	Dividing GNPs-like tumor cells
Cpe	7.99597e-63	0.291824	0.683	0.521	1.3502e-58	Dividing GNPs-like tumor cells
Arhgap31	1.62536e-101	0.291494	0.252	0.092	2.74458e-97	Dividing GNPs-like tumor cells
Myod1	4.01681e-64	0.290415	0.288	0.145	6.78278e-60	Dividing GNPs-like tumor cells
Glul	5.34688e-75	0.290049	0.528	0.334	9.02874e-71	Dividing GNPs-like tumor cells
Rtn4r	2.64357e-103	0.289507	0.259	0.093	4.46393e-99	Dividing GNPs-like tumor cells
Gas1	8.77693e-62	0.287697	0.429	0.248	1.48207e-57	Dividing GNPs-like tumor cells
Gadd45g	9.59336e-34	0.287266	0.429	0.304	1.61993e-29	Dividing GNPs-like tumor cells
Fam159b	1.7797e-32	0.287081	0.292	0.189	3.0052e-28	Dividing GNPs-like tumor cells
Cdh20	3.25216e-111	0.287074	0.29	0.11	5.49159e-107	Dividing GNPs-like tumor cells
Rcc2	3.67469e-70	0.286661	0.67	0.516	6.20508e-66	Dividing GNPs-like tumor cells
Shmt1	3.61966e-84	0.285925	0.391	0.206	6.11217e-80	Dividing GNPs-like tumor cells
Rab7	4.48237e-69	0.28589	0.662	0.478	7.56892e-65	Dividing GNPs-like tumor cells
Slc1a3	2.25559e-78	0.285085	0.303	0.145	3.80879e-74	Dividing GNPs-like tumor cells
Eif4a2	1.59822e-58	0.28418	0.491	0.325	2.69875e-54	Dividing GNPs-like tumor cells
Ncl	2.16173e-134	0.28407	0.973	0.899	3.6503e-130	Dividing GNPs-like tumor cells
Tst	4.33178e-98	0.283056	0.284	0.116	7.31464e-94	Dividing GNPs-like tumor cells
Lsm3	1.24917e-111	0.282408	0.925	0.836	2.10934e-107	Dividing GNPs-like tumor cells
Ina	1.14415e-60	0.281903	0.526	0.355	1.93202e-56	Dividing GNPs-like tumor cells
Mafg	2.59026e-82	0.281371	0.388	0.192	4.37391e-78	Dividing GNPs-like tumor cells
Cdt1	9.83858e-75	0.281179	0.435	0.253	1.66134e-70	Dividing GNPs-like tumor cells
Csrp1	5.22221e-39	0.280503	0.512	0.406	8.81822e-35	Dividing GNPs-like tumor cells
Rac1	7.21512e-94	0.280376	0.797	0.61	1.21834e-89	Dividing GNPs-like tumor cells
Ssb	1.17585e-88	0.279713	0.878	0.774	1.98553e-84	Dividing GNPs-like tumor cells
Mapk3	5.58024e-69	0.279288	0.413	0.24	9.4228e-65	Dividing GNPs-like tumor cells
Psap	5.88615e-71	0.278918	0.58	0.386	9.93936e-67	Dividing GNPs-like tumor cells
Mcm5	2.47852e-63	0.278772	0.591	0.416	4.18523e-59	Dividing GNPs-like tumor cells
Ube2m	2.26887e-90	0.278394	0.632	0.384	3.83122e-86	Dividing GNPs-like tumor cells
Cmtm3	4.98417e-85	0.278394	0.362	0.183	8.41627e-81	Dividing GNPs-like tumor cells
Atp6v0e2	8.19733e-56	0.27811	0.555	0.384	1.3842e-51	Dividing GNPs-like tumor cells
Hnrnpd	1.53511e-103	0.276808	0.883	0.78	2.59218e-99	Dividing GNPs-like tumor cells
Smarcad1	1.23838e-58	0.276666	0.606	0.44	2.09114e-54	Dividing GNPs-like tumor cells
Bcap31	4.35489e-79	0.275947	0.463	0.274	7.35367e-75	Dividing GNPs-like tumor cells
Gpi1	6.27214e-32	0.275389	0.553	0.426	1.05911e-27	Dividing GNPs-like tumor cells
Tomm20	1.01115e-136	0.275152	0.976	0.925	1.70743e-132	Dividing GNPs-like tumor cells
Cst3	4.73817e-67	0.274909	0.836	0.725	8.00087e-63	Dividing GNPs-like tumor cells
Rbm38	9.52239e-85	0.274864	0.319	0.148	1.60795e-80	Dividing GNPs-like tumor cells
Pgrmc1	2.57194e-56	0.274505	0.704	0.551	4.34298e-52	Dividing GNPs-like tumor cells
Cenpv	7.21333e-79	0.273524	0.641	0.408	1.21804e-74	Dividing GNPs-like tumor cells
Arl6ip5	1.52021e-59	0.272975	0.435	0.273	2.56702e-55	Dividing GNPs-like tumor cells
Otx1	1.2026e-37	0.272723	0.27	0.168	2.03071e-33	Dividing GNPs-like tumor cells
Akr1b3	1.51149e-56	0.272654	0.449	0.287	2.55229e-52	Dividing GNPs-like tumor cells
Pa2g4	1.11225e-85	0.272631	0.873	0.758	1.87815e-81	Dividing GNPs-like tumor cells
Ctsz	2.61967e-74	0.271485	0.468	0.282	4.42357e-70	Dividing GNPs-like tumor cells
Dad1	1.4764e-71	0.270915	0.753	0.595	2.49305e-67	Dividing GNPs-like tumor cells
Nipsnap3b	1.09997e-70	0.270572	0.417	0.238	1.85741e-66	Dividing GNPs-like tumor cells
Psmd6	2.30447e-67	0.26907	0.641	0.465	3.89133e-63	Dividing GNPs-like tumor cells
Polr2g	1.36072e-66	0.268959	0.66	0.483	2.29771e-62	Dividing GNPs-like tumor cells
Sfpq	8.4628e-94	0.268352	0.891	0.798	1.42903e-89	Dividing GNPs-like tumor cells
Tspan5	2.52424e-72	0.26812	0.382	0.205	4.26244e-68	Dividing GNPs-like tumor cells
Psmb3	6.49504e-93	0.267918	0.905	0.805	1.09675e-88	Dividing GNPs-like tumor cells
Ssr3	7.35738e-57	0.267542	0.629	0.468	1.24237e-52	Dividing GNPs-like tumor cells
Ruvbl1	4.63506e-57	0.265404	0.597	0.44	7.82676e-53	Dividing GNPs-like tumor cells
Uqcrb	2.13336e-85	0.264059	0.855	0.705	3.60239e-81	Dividing GNPs-like tumor cells
Emc3	3.00484e-57	0.264014	0.591	0.42	5.07397e-53	Dividing GNPs-like tumor cells
2300009A05Rik	6.14655e-63	0.263942	0.376	0.214	1.03791e-58	Dividing GNPs-like tumor cells
Smco4	4.50951e-58	0.263906	0.56	0.398	7.61475e-54	Dividing GNPs-like tumor cells
Rnf187	2.12771e-121	0.263882	0.887	0.692	3.59285e-117	Dividing GNPs-like tumor cells
Btg1	7.40359e-42	0.263848	0.675	0.555	1.25017e-37	Dividing GNPs-like tumor cells
Psma2	6.77091e-91	0.26341	0.88	0.758	1.14334e-86	Dividing GNPs-like tumor cells
Psmb1	5.1358e-120	0.262361	0.957	0.88	8.67231e-116	Dividing GNPs-like tumor cells
Sec11a	4.22607e-61	0.261345	0.642	0.471	7.13615e-57	Dividing GNPs-like tumor cells
Lsm8	9.8826e-71	0.260519	0.856	0.751	1.66878e-66	Dividing GNPs-like tumor cells
Klf13	5.28091e-51	0.260248	0.642	0.493	8.91735e-47	Dividing GNPs-like tumor cells
Ptms	1.63829e-85	0.259944	0.908	0.798	2.76641e-81	Dividing GNPs-like tumor cells
Brix1	2.11197e-54	0.259799	0.54	0.377	3.56628e-50	Dividing GNPs-like tumor cells
Nt5c3	1.87215e-48	0.258952	0.569	0.414	3.16131e-44	Dividing GNPs-like tumor cells
Myl12b	1.89547e-56	0.258849	0.579	0.41	3.20069e-52	Dividing GNPs-like tumor cells
Psmd14	1.27857e-63	0.258793	0.675	0.495	2.15899e-59	Dividing GNPs-like tumor cells
Sstr2	4.83892e-41	0.257981	0.499	0.358	8.171e-37	Dividing GNPs-like tumor cells
Fam136a	9.21227e-50	0.256806	0.473	0.318	1.55558e-45	Dividing GNPs-like tumor cells
Ppan	6.08577e-64	0.256601	0.43	0.26	1.02764e-59	Dividing GNPs-like tumor cells
Oat	6.12321e-68	0.256484	0.392	0.224	1.03397e-63	Dividing GNPs-like tumor cells
Dnaja1	4.07534e-90	0.255787	0.908	0.804	6.88161e-86	Dividing GNPs-like tumor cells
Gnl3	2.05678e-54	0.255515	0.48	0.318	3.47307e-50	Dividing GNPs-like tumor cells
Psip1	3.35742e-109	0.254667	0.954	0.9	5.66933e-105	Dividing GNPs-like tumor cells
Cct4	7.32351e-67	0.254659	0.785	0.645	1.23665e-62	Dividing GNPs-like tumor cells
Eif3m	2.40113e-75	0.25432	0.809	0.653	4.05455e-71	Dividing GNPs-like tumor cells
Agpat5	2.54019e-58	0.253613	0.439	0.268	4.28936e-54	Dividing GNPs-like tumor cells
Ddrgk1	2.70307e-52	0.252291	0.527	0.366	4.56441e-48	Dividing GNPs-like tumor cells
Id1	9.39417e-12	0.251559	0.346	0.284	1.5863e-07	Dividing GNPs-like tumor cells
Hat1	3.79483e-54	0.250762	0.495	0.337	6.40795e-50	Dividing GNPs-like tumor cells
